# Supplementary material for: Gulf War Illness Induced Sex-Specific Transcriptional Differences Under Stressful Conditions
Source: Int J Mol Sci. 2025 Apr 11;26(8):3610. doi: 10.3390/ijms26083610 (PMC12026906; doi:10.3390/ijms26083610)
Supplement: Supplementary file 1 [file ijms-26-03610-s001.zip]

Archive with 5 entries (5 files):
- Supplementary Table S1.xlsx
- Supplementary Table S2.xlsx
- Supplementary Table S3.xlsx
- Supplementary Table S4.xlsx
- Supplementary Table S5 rev.xlsx
