# Supplementary material for: Gulf War Illness Induced Sex-Specific Transcriptional Differences Under Stressful Conditions
Source: Int J Mol Sci. 2025 Apr 11;26(8):3610. doi: 10.3390/ijms26083610 (PMC12026906; doi:10.3390/ijms26083610)
Supplement: Supplementary file 1 [file ijms-26-03610-s001.zip › Supplementary Table S1.xlsx]

## Sheet: OVERLAP
Supplementary Table S1. Differentially expressed genes in GWI females between maximal exertion (T1) and baseline (T0).
Ensembl ID	Gene Name	Gene type	Log2(FoldChange)	False Discovery Rate
ENSG00000211459	MT-RNR1	Mt_rRNA	2.85552	2.76785e-13
ENSG00000147872	PLIN2	protein_coding	0.953401	0.00083533
ENSG00000169429	CXCL8	protein_coding	0.764493	0.101814
ENSG00000179841	AKAP5	protein_coding	0.735353	0.00077534
ENSG00000173068	BNC2	protein_coding	0.718963	0.00499682
ENSG00000156966	B3GNT7	protein_coding	0.737451	0.0105127
ENSG00000159399	HK2	protein_coding	0.716767	0.00206044
ENSG00000107317	PTGDS	protein_coding	0.707214	0.00370229
ENSG00000159674	SPON2	protein_coding	0.702274	0.000623251
ENSG00000109956	B3GAT1	protein_coding	0.731788	0.00153942
ENSG00000073756	PTGS2	protein_coding	0.625941	0.0445638
ENSG00000133067	LGR6	protein_coding	0.629451	0.00143711
ENSG00000180739	S1PR5	protein_coding	0.633117	0.000309506
ENSG00000100453	GZMB	protein_coding	0.613753	0.00113953
ENSG00000188897	AC099489.1	protein_coding	0.616756	0.0277682
ENSG00000137441	FGFBP2	protein_coding	0.584762	0.00385019
ENSG00000180644	PRF1	protein_coding	0.580633	0.000913904
ENSG00000100450	GZMH	protein_coding	0.610455	0.0123105
ENSG00000196159	FAT4	protein_coding	0.57767	0.0135619
ENSG00000205336	ADGRG1	protein_coding	0.570582	0.004883
ENSG00000236525	AC007278.2	lncRNA	0.594712	0.00565528
ENSG00000110944	IL23A	protein_coding	-0.604083	0.00460409
ENSG00000138821	SLC39A8	protein_coding	-0.72358	0.00267304
ENSG00000126262	FFAR2	protein_coding	-0.715362	0.0433054
ENSG00000136689	IL1RN	protein_coding	-0.483128	0.0333146
ENSG00000275302	CCL4	protein_coding	-0.934229	0.0212657
ENSG00000163661	PTX3	protein_coding	-1.07792	0.0057717
