# Supplementary material for: Gulf War Illness Induced Sex-Specific Transcriptional Differences Under Stressful Conditions
Source: Int J Mol Sci. 2025 Apr 11;26(8):3610. doi: 10.3390/ijms26083610 (PMC12026906; doi:10.3390/ijms26083610)
Supplement: Supplementary file 1 [file ijms-26-03610-s001.zip › Supplementary Table S2.xlsx]

## Sheet: Overlap
Supplementary Table S2. Differentially expressed genes in GWI females between maximal exertion (T1) and baseline (T0).
Ensembl ID	Gene name	Gene description	Log2(FoldChange)	False Discovery Rate
ENSG00000173068	BNC2	protein_coding	1.12371	0.049
ENSG00000196139	AKR1C3	protein_coding	1.02722	0.029
ENSG00000171596	NMUR1	protein_coding	1.10836	0.009
ENSG00000180644	PRF1	protein_coding	1.06544	0.002
ENSG00000150045	KLRF1	protein_coding	0.975236	0.052
ENSG00000100453	GZMB	protein_coding	0.948154	0.019
ENSG00000236790	LINC00299	lncRNA	0.937009	0.012
ENSG00000159674	SPON2	protein_coding	1.02127	0.016
ENSG00000168229	PTGDR	protein_coding	0.966906	0.052
ENSG00000141736	ERBB2	protein_coding	0.927332	0.006
ENSG00000197057	DTHD1	protein_coding	0.936363	0.041
ENSG00000109956	B3GAT1	protein_coding	0.948091	0.07
ENSG00000198574	SH2D1B	protein_coding	0.916313	0.043
ENSG00000149294	NCAM1	protein_coding	0.922534	0.017
ENSG00000189430	NCR1	protein_coding	0.914134	0.012
ENSG00000137441	FGFBP2	protein_coding	0.886254	0.049
ENSG00000170962	PDGFD	protein_coding	0.863006	0.027
ENSG00000180739	S1PR5	protein_coding	0.878541	0.015
ENSG00000150687	PRSS23	protein_coding	0.847551	0.091
ENSG00000205336	ADGRG1	protein_coding	0.932775	0.029
ENSG00000174600	CMKLR1	protein_coding	0.885006	0.073
ENSG00000170522	ELOVL6	protein_coding	0.865448	0.018
ENSG00000173930	SLCO4C1	protein_coding	0.869334	0.02
ENSG00000115607	IL18RAP	protein_coding	0.824	0.044
ENSG00000211829	TRDC	TR_C_gene	0.857308	0.067
ENSG00000075234	TTC38	protein_coding	0.872195	0.008
ENSG00000134539	KLRD1	protein_coding	0.816938	0.043
ENSG00000115523	GNLY	protein_coding	0.830698	0.062
ENSG00000117560	FASLG	protein_coding	0.809967	0.042
ENSG00000181036	FCRL6	protein_coding	0.833609	0.067
ENSG00000145649	GZMA	protein_coding	0.778889	0.069
ENSG00000100385	IL2RB	protein_coding	0.754917	0.019
ENSG00000007264	MATK	protein_coding	0.758183	0.049
ENSG00000171476	HOPX	protein_coding	0.742372	0.07
ENSG00000108370	RGS9	protein_coding	0.721164	0.066
ENSG00000077984	CST7	protein_coding	0.735511	0.04
ENSG00000185697	MYBL1	protein_coding	0.71665	0.037
ENSG00000007402	CACNA2D2	protein_coding	0.746657	0.065
ENSG00000133067	LGR6	protein_coding	0.904769	0.043
ENSG00000116667	C1orf21	protein_coding	0.695611	0.077
ENSG00000105374	NKG7	protein_coding	0.726273	0.042
ENSG00000156475	PPP2R2B	protein_coding	0.679754	0.054
ENSG00000100427	MLC1	protein_coding	0.740373	0.054
ENSG00000073861	TBX21	protein_coding	0.719641	0.063
ENSG00000203747	FCGR3A	protein_coding	0.663525	0.148
ENSG00000148019	CEP78	protein_coding	0.644125	0.115
ENSG00000004468	CD38	protein_coding	0.6552	0.047
ENSG00000164483	SAMD3	protein_coding	0.66803	0.035
ENSG00000159618	ADGRG5	protein_coding	0.709679	0.082
ENSG00000163564	PYHIN1	protein_coding	0.634827	0.04
ENSG00000100027	YPEL1	protein_coding	0.646887	0.015
ENSG00000167037	SGSM1	protein_coding	0.705205	0.074
ENSG00000135362	PRR5L	protein_coding	0.681937	0.049
ENSG00000148488	ST8SIA6	protein_coding	0.661188	0.042
ENSG00000131018	SYNE1	protein_coding	0.584013	0.017
ENSG00000144824	PHLDB2	protein_coding	0.70129	0.051
ENSG00000104490	NCALD	protein_coding	0.57913	0.036
ENSG00000048028	USP28	protein_coding	0.607854	0.039
ENSG00000122223	CD244	protein_coding	0.613165	0.038
ENSG00000261270	AC012181.2	lncRNA	-1.1796	0.063
