# Supplementary material for: Gulf War Illness Induced Sex-Specific Transcriptional Differences Under Stressful Conditions
Source: Int J Mol Sci. 2025 Apr 11;26(8):3610. doi: 10.3390/ijms26083610 (PMC12026906; doi:10.3390/ijms26083610)
Supplement: Supplementary file 1 [file ijms-26-03610-s001.zip › Supplementary Table S3.xlsx]

## Sheet: Overlap
Supplementary Table S3. Differentially expressed genes in GWI females between recovery (T2) and maximal exertion (T1).
ID	Gene name	Gene description	Log2(FoldChange)	False Discovery Rate
ENSG00000164687	FABP5	protein_coding	-0.95831	0.0030301
ENSG00000173114	LRRN3	protein_coding	1.54282	7.3724e-05
ENSG00000121807	CCR2	protein_coding	1.41895	4.92952e-05
ENSG00000281106	TMEM272	protein_coding	1.36594	0.000171973
ENSG00000261326	LINC01355	lncRNA	1.31253	0.000339972
ENSG00000238113	LINC01410	lncRNA	1.20077	0.000137283
ENSG00000205056	LINC02397	lncRNA	1.18216	0.00082352
ENSG00000134061	CD180	protein_coding	1.15825	7.489e-05
ENSG00000171115	GIMAP8	protein_coding	1.15826	4.99394e-05
ENSG00000170915	PAQR8	protein_coding	1.13364	1.16099e-05
ENSG00000154165	GPR15	protein_coding	1.16037	0.0090622
ENSG00000278768	BACE1-AS	lncRNA	1.09239	5.30988e-05
ENSG00000196329	GIMAP5	protein_coding	1.09811	9.18076e-06
ENSG00000114737	CISH	protein_coding	1.05759	0.000483614
ENSG00000180626	ZNF594	protein_coding	1.0407	0.000107637
ENSG00000181631	P2RY13	protein_coding	1.03017	0.0017192
ENSG00000185745	IFIT1	protein_coding	1.0041	0.00656489
ENSG00000121858	TNFSF10	protein_coding	0.993347	0.000280898
ENSG00000163154	TNFAIP8L2	protein_coding	1.00536	0.000288735
ENSG00000163606	CD200R1	protein_coding	1.01537	3.67258e-06
ENSG00000127364	TAS2R4	protein_coding	0.962937	0.00156936
ENSG00000174123	TLR10	protein_coding	1.00463	0.000525801
ENSG00000211793	TRAV9-2	TR_V_gene	1.02373	7.18176e-06
ENSG00000186265	BTLA	protein_coding	0.986393	5.25885e-05
ENSG00000286285	AL138778.1	lncRNA	0.967576	1.3761e-05
ENSG00000214894	LINC00243	lncRNA	1.00588	0.00016421
ENSG00000133574	GIMAP4	protein_coding	0.970532	7.43383e-05
ENSG00000288025	AC093849.4	lncRNA	0.894296	0.000847372
ENSG00000164124	TMEM144	protein_coding	0.978149	0.00206823
ENSG00000272356	AL080317.2	lncRNA	0.863428	0.000939265
ENSG00000255733	IFNG-AS1	lncRNA	0.846714	7.04716e-05
ENSG00000140543	DET1	protein_coding	0.864874	0.000204885
ENSG00000179144	GIMAP7	protein_coding	0.910707	7.19922e-05
ENSG00000204611	ZNF616	protein_coding	0.901575	4.51804e-05
ENSG00000263002	ZNF234	protein_coding	0.882712	2.78223e-05
ENSG00000267575	AC006504.5	lncRNA	0.863674	4.42258e-05
ENSG00000174500	GCSAM	protein_coding	0.886032	0.00025287
ENSG00000178966	RMI1	protein_coding	0.869647	4.53251e-05
ENSG00000246790	AP000977.1	lncRNA	0.857448	5.94768e-05
ENSG00000151490	PTPRO	protein_coding	0.863175	9.08899e-06
ENSG00000163568	AIM2	protein_coding	0.841122	0.000213936
ENSG00000165490	DDIAS	protein_coding	0.874636	0.000100512
ENSG00000161048	NAPEPLD	protein_coding	0.853131	0.000156765
ENSG00000153140	CETN3	protein_coding	0.866098	9.13265e-05
ENSG00000245164	LINC00861	lncRNA	0.845569	0.000598096
ENSG00000174946	GPR171	protein_coding	0.877777	7.926e-05
ENSG00000180539	C9orf139	lncRNA	0.851967	0.0222149
ENSG00000163563	MNDA	protein_coding	0.853921	0.00266388
ENSG00000198105	ZNF248	protein_coding	0.836694	7.18176e-06
ENSG00000259049	AL139317.3	lncRNA	0.840357	0.000210371
ENSG00000182700	IGIP	protein_coding	0.830329	3.74057e-05
ENSG00000143365	RORC	protein_coding	0.810026	0.00258763
ENSG00000175857	GAPT	protein_coding	0.832707	0.000643723
ENSG00000205930	C21orf62-AS1	lncRNA	0.849866	0.000343171
ENSG00000246084	LINC02325	lncRNA	0.832182	9.84849e-06
ENSG00000128000	ZNF780B	protein_coding	0.82071	1.48756e-05
ENSG00000137078	SIT1	protein_coding	0.821617	0.000106798
ENSG00000288596	C8orf44	lncRNA	0.813675	0.000763803
ENSG00000286809	AC008964.1	lncRNA	0.773895	0.00282764
ENSG00000215271	HOMEZ	protein_coding	0.799702	8.83616e-05
ENSG00000260711	AL121839.2	lncRNA	0.791842	0.00144702
ENSG00000184226	PCDH9	protein_coding	0.794805	0.01339
ENSG00000133561	GIMAP6	protein_coding	0.803447	7.22534e-05
ENSG00000164251	F2RL1	protein_coding	0.828288	9.29284e-05
ENSG00000163406	SLC15A2	protein_coding	0.756029	0.00133509
ENSG00000246067	RAB30-DT	lncRNA	0.800335	2.30861e-05
ENSG00000254685	FPGT	protein_coding	0.795437	0.00084551
ENSG00000136630	HLX	protein_coding	0.761856	0.00870425
ENSG00000123870	ZNF137P	transcribed_unprocessed_pseudogene	0.77169	0.000524008
ENSG00000111728	ST8SIA1	protein_coding	0.707937	0.00128294
ENSG00000161298	ZNF382	protein_coding	0.778401	4.27243e-06
ENSG00000132801	ZSWIM3	protein_coding	0.790244	0.000213255
ENSG00000164011	ZNF691	protein_coding	0.763268	2.5255e-05
ENSG00000251215	GOLGA5P1	processed_pseudogene	0.673232	0.0243756
ENSG00000249806	AC139720.1	lncRNA	0.794716	0.000744298
ENSG00000280734	LINC01232	lncRNA	0.741753	8.12396e-05
ENSG00000121486	TRMT1L	protein_coding	0.781376	6.06763e-05
ENSG00000180549	FUT7	protein_coding	0.747935	0.00748243
ENSG00000177301	KCNA2	protein_coding	0.707757	0.00882228
ENSG00000139174	PRICKLE1	protein_coding	0.764134	0.00064789
ENSG00000185875	THNSL1	protein_coding	0.758673	8.92673e-05
ENSG00000165118	C9orf64	protein_coding	0.739025	0.000941942
ENSG00000143457	GOLPH3L	protein_coding	0.757928	8.04056e-05
ENSG00000149257	SERPINH1	protein_coding	0.724525	0.000950668
ENSG00000148468	FAM171A1	protein_coding	0.746143	0.000206223
ENSG00000273373	AL355488.1	lncRNA	0.7061	0.00258778
ENSG00000123405	NFE2	protein_coding	0.758613	0.00447339
ENSG00000179941	BBS10	protein_coding	0.770567	0.000297927
ENSG00000278619	MRM1	protein_coding	0.748124	0.000991047
ENSG00000173208	ABCD2	protein_coding	0.77736	0.000298915
ENSG00000213203	GIMAP1	protein_coding	0.755824	7.20847e-05
ENSG00000131849	ZNF132	protein_coding	0.7376	0.00397451
ENSG00000249096	LINC02362	lncRNA	0.690019	0.00896181
ENSG00000112782	CLIC5	protein_coding	0.717589	5.64801e-05
ENSG00000156239	N6AMT1	protein_coding	0.72706	5.42684e-05
ENSG00000261824	LINC00662	lncRNA	0.709015	3.08786e-05
ENSG00000197782	ZNF780A	protein_coding	0.719013	0.000184247
ENSG00000180509	KCNE1	protein_coding	0.694912	0.0117601
ENSG00000246223	LINC01550	lncRNA	0.74233	0.000207163
ENSG00000187187	ZNF546	protein_coding	0.73075	2.80838e-05
ENSG00000263327	TAPT1-AS1	lncRNA	0.716887	0.000269299
ENSG00000144120	TMEM177	protein_coding	0.713961	4.45288e-05
ENSG00000139193	CD27	protein_coding	0.707454	9.23744e-05
ENSG00000198121	LPAR1	protein_coding	0.773528	0.00689637
ENSG00000139679	LPAR6	protein_coding	0.735463	0.00109433
ENSG00000235750	KIAA0040	protein_coding	0.705249	5.07678e-05
ENSG00000167840	ZNF232	protein_coding	0.703833	0.000257293
ENSG00000178700	DHFR2	protein_coding	0.715106	0.000150049
ENSG00000135828	RNASEL	protein_coding	0.706155	3.72604e-05
ENSG00000100721	TCL1A	protein_coding	0.716411	0.0640966
ENSG00000278195	SSTR3	protein_coding	0.714218	0.00339684
ENSG00000146904	EPHA1	protein_coding	0.709703	0.00122015
ENSG00000204934	ATP6V0E2-AS1	lncRNA	0.682313	0.00491767
ENSG00000102886	GDPD3	protein_coding	0.653338	0.0107015
ENSG00000197182	MIRLET7BHG	lncRNA	0.616786	0.0415681
ENSG00000180257	ZNF816	protein_coding	0.688421	0.000351666
ENSG00000117090	SLAMF1	protein_coding	0.671254	1.33387e-05
ENSG00000275111	ZNF2	protein_coding	0.692904	0.00621077
ENSG00000152147	GEMIN6	protein_coding	0.695498	7.86066e-05
ENSG00000040633	PHF23	protein_coding	0.679869	0.000568946
ENSG00000019991	HGF	protein_coding	0.684507	0.00394937
ENSG00000142065	ZFP14	protein_coding	0.694211	3.90251e-05
ENSG00000152213	ARL11	protein_coding	0.693682	0.0014314
ENSG00000120253	NUP43	protein_coding	0.692281	4.77316e-05
ENSG00000269001	AC092070.2	transcribed_unprocessed_pseudogene	0.692869	0.0012005
ENSG00000197128	ZNF772	protein_coding	0.706724	0.00200522
ENSG00000235532	LINC00402	lncRNA	0.698351	0.00268248
ENSG00000203865	ATP1A1-AS1	lncRNA	0.663695	0.000771642
ENSG00000125863	MKKS	protein_coding	0.682569	0.00205503
ENSG00000284770	TBCE	protein_coding	0.643711	0.00287444
ENSG00000204923	FBXO48	protein_coding	0.681887	4.36121e-05
ENSG00000274349	ZNF658	protein_coding	0.703341	0.00180248
ENSG00000186812	ZNF397	protein_coding	0.662166	7.39289e-05
ENSG00000105497	ZNF175	protein_coding	0.665186	0.000124665
ENSG00000145723	GIN1	protein_coding	0.694348	0.000257595
ENSG00000143315	PIGM	protein_coding	0.664766	3.33259e-05
ENSG00000136997	MYC	protein_coding	0.649185	0.000937451
ENSG00000211788	TRAV13-1	TR_V_gene	0.5993	0.00913222
ENSG00000186446	ZNF501	protein_coding	0.652645	0.000609318
ENSG00000105967	TFEC	protein_coding	0.666597	0.00337567
ENSG00000211790	TRAV8-4	TR_V_gene	0.669249	0.00109211
ENSG00000177946	CENPBD1	transcribed_unitary_pseudogene	0.645784	0.000116224
ENSG00000274114	ALOX15P1	transcribed_unprocessed_pseudogene	0.647856	0.000900112
ENSG00000160321	ZNF208	protein_coding	0.628005	0.0147231
ENSG00000135211	TMEM60	protein_coding	0.647738	0.000353403
ENSG00000179933	C14orf119	protein_coding	0.657714	0.000138704
ENSG00000029639	TFB1M	protein_coding	0.6314	5.49479e-05
ENSG00000215458	AATBC	lncRNA	0.611467	0.0542344
ENSG00000204389	HSPA1A	protein_coding	0.638303	0.0977702
ENSG00000272398	CD24	protein_coding	0.646002	0.0306865
ENSG00000120696	KBTBD7	protein_coding	0.642375	0.00149115
ENSG00000204623	ZNRD1ASP	transcribed_unitary_pseudogene	0.628213	0.000361206
ENSG00000225891	DHDDS-AS1	lncRNA	0.61599	0.000451074
ENSG00000120868	APAF1	protein_coding	0.636487	0.000430402
ENSG00000162222	TTC9C	protein_coding	0.636661	5.79747e-05
ENSG00000196172	ZNF681	protein_coding	0.63186	0.00180872
ENSG00000197841	ZNF181	protein_coding	0.651751	0.000331991
ENSG00000211787	TRAV8-3	TR_V_gene	0.64049	0.00014341
ENSG00000183723	CMTM4	protein_coding	0.621621	0.00221895
ENSG00000237943	PRKCQ-AS1	lncRNA	0.636819	0.000165812
ENSG00000164241	C5orf63	protein_coding	0.620089	0.000653001
ENSG00000198298	ZNF485	protein_coding	0.62652	6.65629e-05
ENSG00000189298	ZKSCAN3	protein_coding	0.624507	0.000853438
ENSG00000179240	GVQW3	protein_coding	0.604995	0.00178407
ENSG00000198538	ZNF28	protein_coding	0.593053	0.00165301
ENSG00000185220	PGBD2	protein_coding	0.612304	0.000328228
ENSG00000109654	TRIM2	protein_coding	0.645352	0.0216319
ENSG00000136514	RTP4	protein_coding	0.626084	0.000888546
ENSG00000145365	TIFA	protein_coding	0.636346	0.000214142
ENSG00000180061	TMEM150B	protein_coding	0.610706	0.0562825
ENSG00000163026	WDCP	protein_coding	0.615161	0.000222202
ENSG00000187554	TLR5	protein_coding	0.608979	0.00879858
ENSG00000287467	AC037459.4	lncRNA	0.563803	0.013181
ENSG00000089012	SIRPG	protein_coding	0.610375	0.000466281
ENSG00000172086	KRCC1	protein_coding	0.631349	0.00194562
ENSG00000211795	TRAV8-6	TR_V_gene	0.618103	0.00134612
ENSG00000197497	ZNF665	protein_coding	0.58081	0.000967531
ENSG00000232021	LEF1-AS1	lncRNA	0.600826	0.00719321
ENSG00000157445	CACNA2D3	protein_coding	0.620119	0.0123522
ENSG00000120526	NUDCD1	protein_coding	0.622422	0.000246261
ENSG00000091106	NLRC4	protein_coding	0.610299	0.0106413
ENSG00000133985	TTC9	protein_coding	0.59861	0.000173593
ENSG00000165617	DACT1	protein_coding	0.651149	0.0661361
ENSG00000128872	TMOD2	protein_coding	0.591398	0.000424498
ENSG00000182010	RTKN2	protein_coding	0.575917	0.0436305
ENSG00000197162	ZNF785	protein_coding	0.605287	0.00721626
ENSG00000181315	ZNF322	protein_coding	0.616063	0.00207163
ENSG00000256294	ZNF225	protein_coding	0.593881	0.000685477
ENSG00000280128	AL662795.2	TEC	0.570502	0.00275777
ENSG00000188321	ZNF559	protein_coding	0.599554	0.000195537
ENSG00000245275	SAP30L-AS1	lncRNA	0.577307	0.00656967
ENSG00000136014	USP44	protein_coding	0.619622	0.00457693
ENSG00000141219	C17orf80	protein_coding	0.606227	0.000217482
ENSG00000196967	ZNF585A	protein_coding	0.576923	0.000318557
ENSG00000048052	HDAC9	protein_coding	0.582033	5.58299e-05
ENSG00000031691	CENPQ	protein_coding	0.62387	0.00182736
ENSG00000121931	LRIF1	protein_coding	0.609994	0.00106335
ENSG00000182359	KBTBD3	protein_coding	0.598388	0.000360354
ENSG00000267731	AC005332.2	lncRNA	0.583799	0.0242062
ENSG00000189144	ZNF573	protein_coding	0.58326	4.81207e-05
ENSG00000153253	SCN3A	protein_coding	0.648438	0.078222
ENSG00000196678	ERI2	protein_coding	0.606098	0.00131741
ENSG00000010165	EEF1AKNMT	protein_coding	0.581563	0.000802903
ENSG00000188171	ZNF626	protein_coding	0.586654	0.00742145
ENSG00000116005	PCYOX1	protein_coding	0.578803	7.0135e-05
ENSG00000167637	ZNF283	protein_coding	0.603369	0.000135017
ENSG00000286721	AC010623.1	lncRNA	0.56912	0.0107572
ENSG00000203872	C6orf163	protein_coding	0.567288	0.00102859
ENSG00000288670	AL592295.6	lncRNA	0.5815	0.000492929
ENSG00000102738	MRPS31	protein_coding	0.606402	0.000166465
ENSG00000176024	ZNF613	protein_coding	0.592089	0.00220696
ENSG00000101417	PXMP4	protein_coding	0.594154	0.000620783
ENSG00000185716	MOSMO	protein_coding	0.597815	0.000204527
ENSG00000164530	PI16	protein_coding	0.585262	0.0419618
ENSG00000128694	OSGEPL1	protein_coding	0.588318	0.000202689
ENSG00000272335	AC093297.2	lncRNA	0.586849	0.00175192
ENSG00000198019	FCGR1B	protein_coding	0.60134	0.0102532
ENSG00000185880	TRIM69	protein_coding	0.583468	0.0002054
ENSG00000204650	LINC02210	transcribed_unitary_pseudogene	0.589024	0.00154009
ENSG00000173614	NMNAT1	protein_coding	0.590334	0.00256866
ENSG00000146856	AGBL3	protein_coding	0.592306	0.0018185
ENSG00000164398	ACSL6	protein_coding	0.58799	0.00511087
ENSG00000172322	CLEC12A	protein_coding	0.607264	0.0177483
ENSG00000261366	MANEA-DT	lncRNA	0.57351	0.0123283
ENSG00000125703	ATG4C	protein_coding	0.58398	0.00137615
ENSG00000248508	SRP14-AS1	lncRNA	0.589644	0.00254688
ENSG00000175449	RFESD	protein_coding	0.582506	0.000279703
ENSG00000112304	ACOT13	protein_coding	0.582618	0.000468305
ENSG00000273221	AL355816.2	lncRNA	0.58345	0.0151258
ENSG00000156510	HKDC1	protein_coding	0.63921	0.0149158
ENSG00000126814	TRMT5	protein_coding	0.572275	0.000310191
ENSG00000147592	LACTB2	protein_coding	0.580093	0.0019614
ENSG00000225423	TNPO1P1	processed_pseudogene	-0.594981	0.043018
ENSG00000273768	RNVU1-29	snRNA	-0.686241	0.063296
ENSG00000262074	SNORD3B-2	snoRNA	-0.703758	0.13319
ENSG00000230701	FBXW4P1	processed_pseudogene	-0.588642	0.015387
ENSG00000175544	CABP4	protein_coding	-0.575419	0.0284241
ENSG00000230562	FAM133DP	processed_pseudogene	-0.771517	0.00149866
ENSG00000108370	RGS9	protein_coding	-0.580287	0.00583317
ENSG00000021762	OSBPL5	protein_coding	-0.589125	0.00732683
ENSG00000090924	PLEKHG2	protein_coding	-0.580853	0.0474529
ENSG00000162804	SNED1	protein_coding	-0.595874	0.023231
ENSG00000110801	PSMD9	protein_coding	-0.585927	6.43929e-05
ENSG00000075234	TTC38	protein_coding	-0.576358	0.00341156
ENSG00000171596	NMUR1	protein_coding	-0.585236	0.0253139
ENSG00000100918	REC8	protein_coding	-0.58474	0.00921278
ENSG00000167996	FTH1	protein_coding	-0.586423	0.00374595
ENSG00000266946	MRPL37P1	processed_pseudogene	-0.599615	0.0546133
ENSG00000236790	LINC00299	lncRNA	-0.590498	0.00888153
ENSG00000215244	LINC02649	lncRNA	-0.639117	0.0278716
ENSG00000162924	REL	protein_coding	-0.58508	0.00242354
ENSG00000177173	NAP1L4P1	processed_pseudogene	-0.892307	0.000539363
ENSG00000128383	APOBEC3A	protein_coding	-0.577231	0.0406177
ENSG00000182173	TSEN54	protein_coding	-0.582594	0.000151503
ENSG00000142173	COL6A2	protein_coding	-0.594974	0.0154304
ENSG00000103056	SMPD3	protein_coding	-0.580352	0.00314421
ENSG00000052749	RRP12	protein_coding	-0.595158	0.00738414
ENSG00000070540	WIPI1	protein_coding	-0.575434	0.000278659
ENSG00000235245	AL360181.2	lncRNA	-0.595225	0.00309542
ENSG00000183696	UPP1	protein_coding	-0.584015	0.00142194
ENSG00000275405	U1	snRNA	-0.813495	0.0499115
ENSG00000277075	H2AC8	protein_coding	-0.585258	0.0598109
ENSG00000186891	TNFRSF18	protein_coding	-0.5798	0.0479076
ENSG00000140398	NEIL1	protein_coding	-0.600967	0.00978669
ENSG00000237499	WAKMAR2	lncRNA	-0.59068	0.00311491
ENSG00000168036	CTNNB1	protein_coding	-0.588452	7.25794e-05
ENSG00000011478	QPCTL	protein_coding	-0.585241	0.000918151
ENSG00000140564	FURIN	protein_coding	-0.596853	0.00149193
ENSG00000216490	IFI30	protein_coding	-0.614429	0.0451942
ENSG00000132661	NXT1	protein_coding	-0.572368	0.00142538
ENSG00000129315	CCNT1	protein_coding	-0.585313	0.000952946
ENSG00000100450	GZMH	protein_coding	-0.65296	0.0344886
ENSG00000115902	SLC1A4	protein_coding	-0.603573	0.000703427
ENSG00000162650	ATXN7L2	protein_coding	-0.609814	8.19341e-05
ENSG00000132773	TOE1	protein_coding	-0.594437	0.000514191
ENSG00000100600	LGMN	protein_coding	-0.588553	0.00953512
ENSG00000132434	LANCL2	protein_coding	-0.598769	0.000527227
ENSG00000286522	H3C2	protein_coding	-0.581357	0.0485694
ENSG00000070444	MNT	protein_coding	-0.63286	0.00832055
ENSG00000186407	CD300E	protein_coding	-0.595107	0.00911973
ENSG00000145780	FEM1C	protein_coding	-0.604697	0.00405071
ENSG00000180644	PRF1	protein_coding	-0.624613	0.00391709
ENSG00000070718	AP3M2	protein_coding	-0.584347	0.0247458
ENSG00000141551	CSNK1D	protein_coding	-0.618924	0.0012205
ENSG00000120709	FAM53C	protein_coding	-0.598196	0.00165435
ENSG00000112312	GMNN	protein_coding	-0.605619	0.000419467
ENSG00000086062	B4GALT1	protein_coding	-0.616746	0.000160982
ENSG00000279166	AC009951.4	TEC	-0.665323	0.00560785
ENSG00000126804	ZBTB1	protein_coding	-0.606443	0.000583047
ENSG00000177169	ULK1	protein_coding	-0.648306	0.00469092
ENSG00000237264	FTH1P11	processed_pseudogene	-0.724154	0.0078222
ENSG00000196159	FAT4	protein_coding	-0.645807	0.0293358
ENSG00000181873	IBA57	protein_coding	-0.628012	0.00290025
ENSG00000165355	FBXO33	protein_coding	-0.611194	0.00173636
ENSG00000142396	ERVK3-1	protein_coding	-0.633862	0.000233374
ENSG00000115523	GNLY	protein_coding	-0.675839	0.0065397
ENSG00000184047	DIABLO	protein_coding	-0.64525	0.00138788
ENSG00000230732	AC016949.1	lncRNA	-0.642702	0.00179851
ENSG00000285106	AC016831.6	lncRNA	-0.645413	0.0120716
ENSG00000156381	ANKRD9	protein_coding	-0.633797	0.0169881
ENSG00000069956	MAPK6	protein_coding	-0.611014	0.00391492
ENSG00000165997	ARL5B	protein_coding	-0.605162	0.0187102
ENSG00000109906	ZBTB16	protein_coding	-0.629078	0.00165101
ENSG00000243609	RPS2P44	processed_pseudogene	-0.672439	0.00675698
ENSG00000090339	ICAM1	protein_coding	-0.656456	0.063421
ENSG00000180479	ZNF571	protein_coding	-0.624419	0.00499137
ENSG00000054967	RELT	protein_coding	-0.655699	0.00303983
ENSG00000229989	MIR181A1HG	lncRNA	-0.636097	0.00732266
ENSG00000175066	GK5	protein_coding	-0.628396	3.3665e-05
ENSG00000100385	IL2RB	protein_coding	-0.655813	0.000569043
ENSG00000130164	LDLR	protein_coding	-0.631199	0.0156007
ENSG00000115875	SRSF7	protein_coding	-0.62617	0.00200266
ENSG00000128272	ATF4	protein_coding	-0.617376	0.00044439
ENSG00000130940	CASZ1	protein_coding	-0.666239	0.00108701
ENSG00000182481	KPNA2	protein_coding	-0.616899	7.58626e-05
ENSG00000131759	RARA	protein_coding	-0.640179	0.00232292
ENSG00000198369	SPRED2	protein_coding	-0.658928	0.0022747
ENSG00000105339	DENND3	protein_coding	-0.652514	6.51136e-05
ENSG00000279500	AC108704.2	TEC	-0.657805	0.000306935
ENSG00000138623	SEMA7A	protein_coding	-0.649272	0.0110025
ENSG00000076382	SPAG5	protein_coding	-0.627639	0.000742952
ENSG00000092820	EZR	protein_coding	-0.625338	0.000593986
ENSG00000100427	MLC1	protein_coding	-0.640509	0.00244753
ENSG00000146232	NFKBIE	protein_coding	-0.623343	0.00769029
ENSG00000233392	UICLM	lncRNA	-0.681116	0.0515712
ENSG00000105085	MED26	protein_coding	-0.626524	6.03357e-05
ENSG00000182534	MXRA7	protein_coding	-0.651882	0.0291105
ENSG00000117036	ETV3	protein_coding	-0.626203	0.000868542
ENSG00000198517	MAFK	protein_coding	-0.640748	0.00380701
ENSG00000166165	CKB	protein_coding	-0.648138	0.0392492
ENSG00000175040	CHST2	protein_coding	-0.637716	0.000865934
ENSG00000153922	CHD1	protein_coding	-0.629151	0.00229764
ENSG00000167508	MVD	protein_coding	-0.656362	0.000650758
ENSG00000128590	DNAJB9	protein_coding	-0.611475	0.0136143
ENSG00000127418	FGFRL1	protein_coding	-0.666137	0.00261139
ENSG00000273802	H2BC8	protein_coding	-0.638522	0.0995615
ENSG00000157933	SKI	protein_coding	-0.661428	0.00918218
ENSG00000085840	ORC1	protein_coding	-0.657	0.000388056
ENSG00000141582	CBX4	protein_coding	-0.644669	0.000183913
ENSG00000171522	PTGER4	protein_coding	-0.633688	0.00107436
ENSG00000175505	CLCF1	protein_coding	-0.627678	0.0022516
ENSG00000234975	FTH1P2	processed_pseudogene	-0.727889	0.011768
ENSG00000172345	STARD5	protein_coding	-0.650954	0.00334654
ENSG00000186480	INSIG1	protein_coding	-0.648701	0.00245535
ENSG00000134758	RNF138	protein_coding	-0.607899	0.0200021
ENSG00000236525	AC007278.2	lncRNA	-0.752696	0.00442932
ENSG00000143751	SDE2	protein_coding	-0.63971	4.83015e-05
ENSG00000133639	BTG1	protein_coding	-0.645062	0.00291638
ENSG00000077984	CST7	protein_coding	-0.660716	0.000911442
ENSG00000145990	GFOD1	protein_coding	-0.660829	2.48496e-05
ENSG00000251682	AC122718.2	processed_pseudogene	-0.693908	0.0106096
ENSG00000013441	CLK1	protein_coding	-0.636878	0.000280341
ENSG00000134480	CCNH	protein_coding	-0.660784	0.00114757
ENSG00000141622	RNF165	protein_coding	-0.691936	0.0109779
ENSG00000129968	ABHD17A	protein_coding	-0.63175	0.0012599
ENSG00000176170	SPHK1	protein_coding	-0.669193	0.0342846
ENSG00000171612	SLC25A33	protein_coding	-0.634691	0.00019439
ENSG00000132823	OSER1	protein_coding	-0.655324	0.000214509
ENSG00000116752	BCAS2	protein_coding	-0.639315	0.000919207
ENSG00000005486	RHBDD2	protein_coding	-0.663143	0.000219306
ENSG00000140044	JDP2	protein_coding	-0.647968	0.00218501
ENSG00000179029	TMEM107	protein_coding	-0.655396	0.0849863
ENSG00000226380	AC016831.1	lncRNA	-0.680449	0.00168402
ENSG00000172893	DHCR7	protein_coding	-0.671691	0.00200599
ENSG00000132386	SERPINF1	protein_coding	-0.682593	0.00281122
ENSG00000071243	ING3	protein_coding	-0.640137	0.00195119
ENSG00000143878	RHOB	protein_coding	-0.695181	0.090618
ENSG00000172216	CEBPB	protein_coding	-0.686951	0.00436407
ENSG00000232956	SNHG15	lncRNA	-0.668082	0.00153793
ENSG00000105374	NKG7	protein_coding	-0.687261	0.000479714
ENSG00000179588	ZFPM1	protein_coding	-0.70701	0.0125501
ENSG00000060558	GNA15	protein_coding	-0.663596	0.00569906
ENSG00000072274	TFRC	protein_coding	-0.664871	0.000363075
ENSG00000172331	BPGM	protein_coding	-0.662226	0.00152437
ENSG00000069849	ATP1B3	protein_coding	-0.670636	0.00110508
ENSG00000121274	TENT4B	protein_coding	-0.669855	0.000332783
ENSG00000132326	PER2	protein_coding	-0.683169	0.000153027
ENSG00000196787	H2AC11	protein_coding	-0.676137	0.0412678
ENSG00000179988	PSTK	protein_coding	-0.688688	7.75131e-05
ENSG00000196923	PDLIM7	protein_coding	-0.679922	0.00894938
ENSG00000157985	AGAP1	protein_coding	-0.725108	0.00325463
ENSG00000171793	CTPS1	protein_coding	-0.691192	4.71743e-05
ENSG00000059728	MXD1	protein_coding	-0.665743	0.00870044
ENSG00000104825	NFKBIB	protein_coding	-0.676819	0.000238439
ENSG00000170962	PDGFD	protein_coding	-0.697875	0.00138444
ENSG00000105426	PTPRS	protein_coding	-0.679401	0.012515
ENSG00000161960	EIF4A1	protein_coding	-0.694939	0.00170379
ENSG00000141736	ERBB2	protein_coding	-0.694058	0.000484011
ENSG00000033327	GAB2	protein_coding	-0.693783	0.000686569
ENSG00000140678	ITGAX	protein_coding	-0.716923	0.000841684
ENSG00000137877	SPTBN5	protein_coding	-0.69576	0.00209756
ENSG00000166484	MAPK7	protein_coding	-0.686738	0.000901566
ENSG00000173334	TRIB1	protein_coding	-0.721255	0.0105484
ENSG00000272256	AC044849.1	lncRNA	-0.67099	0.0223547
ENSG00000145911	N4BP3	protein_coding	-0.678282	0.0503811
ENSG00000198355	PIM3	protein_coding	-0.681532	0.0198222
ENSG00000167703	SLC43A2	protein_coding	-0.699904	0.00482727
ENSG00000169583	CLIC3	protein_coding	-0.704511	0.00504906
ENSG00000107317	PTGDS	protein_coding	-0.701453	0.0226911
ENSG00000273253	AL022328.4	lncRNA	-0.670284	0.00927131
ENSG00000198574	SH2D1B	protein_coding	-0.699009	0.0056603
ENSG00000104856	RELB	protein_coding	-0.701577	0.00386173
ENSG00000101695	RNF125	protein_coding	-0.673011	0.000269201
ENSG00000107554	DNMBP	protein_coding	-0.71657	0.000180951
ENSG00000261526	AC012615.1	lncRNA	-0.672063	0.00104918
ENSG00000139722	VPS37B	protein_coding	-0.705835	0.000140425
ENSG00000122862	SRGN	protein_coding	-0.673948	0.00468532
ENSG00000058600	POLR3E	protein_coding	-0.69886	0.000620964
ENSG00000204186	ZDBF2	protein_coding	-0.695389	0.00436214
ENSG00000067064	IDI1	protein_coding	-0.69543	0.00123281
ENSG00000027869	SH2D2A	protein_coding	-0.750017	0.000466313
ENSG00000275714	H3C1	protein_coding	-0.69175	0.0272783
ENSG00000260260	SNHG19	lncRNA	-0.703483	0.0207084
ENSG00000189430	NCR1	protein_coding	-0.733426	0.000733703
ENSG00000087903	RFX2	protein_coding	-0.719663	0.000706631
ENSG00000131669	NINJ1	protein_coding	-0.693306	0.018028
ENSG00000203814	H2BC18	protein_coding	-0.717852	0.0411762
ENSG00000101445	PPP1R16B	protein_coding	-0.713728	0.000525316
ENSG00000007944	MYLIP	protein_coding	-0.708467	0.00206783
ENSG00000110848	CD69	protein_coding	-0.711877	0.0512766
ENSG00000232810	TNF	protein_coding	-0.732413	0.0944313
ENSG00000138166	DUSP5	protein_coding	-0.712958	0.00329484
ENSG00000135077	HAVCR2	protein_coding	-0.717708	0.00151839
ENSG00000116679	IVNS1ABP	protein_coding	-0.708798	0.000725849
ENSG00000116337	AMPD2	protein_coding	-0.716849	0.000186692
ENSG00000113811	SELENOK	protein_coding	-0.69084	0.000975513
ENSG00000102554	KLF5	protein_coding	-0.699379	0.0395752
ENSG00000197780	TAF13	protein_coding	-0.709603	0.000201298
ENSG00000128016	ZFP36	protein_coding	-0.753178	0.00361762
ENSG00000006634	DBF4	protein_coding	-0.694766	0.00117337
ENSG00000144597	EAF1	protein_coding	-0.723839	0.000340982
ENSG00000140332	TLE3	protein_coding	-0.749797	0.000138174
ENSG00000100226	GTPBP1	protein_coding	-0.734957	0.000281135
ENSG00000176531	PHLDB3	protein_coding	-0.720308	0.00607836
ENSG00000287978	AC245407.2	lncRNA	-0.670637	0.101287
ENSG00000166825	ANPEP	protein_coding	-0.738358	0.00613601
ENSG00000207205	RNVU1-15	snRNA	-0.703884	0.0783633
ENSG00000182253	SYNM	protein_coding	-0.697265	0.0780577
ENSG00000051108	HERPUD1	protein_coding	-0.716841	0.00034793
ENSG00000130518	IQCN	protein_coding	-0.701325	0.0567341
ENSG00000128512	DOCK4	protein_coding	-0.739691	0.0302773
ENSG00000172059	KLF11	protein_coding	-0.744169	6.44508e-05
ENSG00000179820	MYADM	protein_coding	-0.753785	0.00177711
ENSG00000124731	TREM1	protein_coding	-0.725069	0.00590513
ENSG00000136159	NUDT15	protein_coding	-0.708898	0.000216857
ENSG00000100906	NFKBIA	protein_coding	-0.719011	0.0482374
ENSG00000107968	MAP3K8	protein_coding	-0.721508	0.00279171
ENSG00000279792	AC015909.5	TEC	-0.750221	0.000811969
ENSG00000197989	SNHG12	lncRNA	-0.735712	0.0246944
ENSG00000281207	SLFNL1-AS1	lncRNA	-0.769009	0.0026753
ENSG00000151327	FAM177A1	protein_coding	-0.725556	0.00184908
ENSG00000155252	PI4K2A	protein_coding	-0.742501	4.15562e-05
ENSG00000185347	TEDC1	protein_coding	-0.76109	0.038221
ENSG00000198719	DLL1	protein_coding	-0.74262	0.00261961
ENSG00000285646	AL021155.4	lncRNA	-0.723277	0.0826193
ENSG00000280138	AC027290.2	TEC	-0.782576	0.00342016
ENSG00000164442	CITED2	protein_coding	-0.754807	0.0327457
ENSG00000278463	H2AC4	protein_coding	-0.737788	0.0969308
ENSG00000130766	SESN2	protein_coding	-0.780941	0.000149207
ENSG00000163874	ZC3H12A	protein_coding	-0.747391	0.012506
ENSG00000090520	DNAJB11	protein_coding	-0.75433	6.12506e-05
ENSG00000257242	LINC01619	lncRNA	-0.77414	0.00440936
ENSG00000169508	GPR183	protein_coding	-0.720532	0.0150981
ENSG00000116604	MEF2D	protein_coding	-0.774515	0.000141393
ENSG00000110721	CHKA	protein_coding	-0.782653	0.000472242
ENSG00000152409	JMY	protein_coding	-0.747613	0.000254314
ENSG00000165030	NFIL3	protein_coding	-0.758987	0.00970687
ENSG00000138767	CNOT6L	protein_coding	-0.752763	0.00227763
ENSG00000159399	HK2	protein_coding	-0.761982	0.00851348
ENSG00000116667	C1orf21	protein_coding	-0.789855	0.000162668
ENSG00000115526	CHST10	protein_coding	-0.767441	8.9947e-06
ENSG00000232187	FTH1P7	processed_pseudogene	-0.763895	0.0115703
ENSG00000149646	CNBD2	protein_coding	-0.759123	0.000356494
ENSG00000070961	ATP2B1	protein_coding	-0.771319	0.00428932
ENSG00000179922	ZNF784	protein_coding	-0.76565	0.000137673
ENSG00000020633	RUNX3	protein_coding	-0.79736	9.76629e-06
ENSG00000106089	STX1A	protein_coding	-0.781366	0.00304673
ENSG00000132510	KDM6B	protein_coding	-0.792529	0.021419
ENSG00000109956	B3GAT1	protein_coding	-0.840979	0.00311762
ENSG00000187860	CCDC157	protein_coding	-0.785509	6.33617e-05
ENSG00000260708	AL118516.1	lncRNA	-0.772044	0.00619408
ENSG00000174738	NR1D2	protein_coding	-0.763551	0.000569711
ENSG00000162783	IER5	protein_coding	-0.783339	0.0177071
ENSG00000124225	PMEPA1	protein_coding	-0.785414	0.0307903
ENSG00000149294	NCAM1	protein_coding	-0.830678	0.0002561
ENSG00000076604	TRAF4	protein_coding	-0.79644	0.000302726
ENSG00000183484	GPR132	protein_coding	-0.769558	0.00347552
ENSG00000176014	TUBB6	protein_coding	-0.800547	0.00398492
ENSG00000181218	H2AW	protein_coding	-0.796218	0.0364958
ENSG00000105835	NAMPT	protein_coding	-0.825855	0.0160173
ENSG00000196781	TLE1	protein_coding	-0.77913	6.44948e-05
ENSG00000248283	CCNL2P1	processed_pseudogene	-0.852874	0.00307609
ENSG00000205336	ADGRG1	protein_coding	-0.852501	0.000649276
ENSG00000189350	TOGARAM2	protein_coding	-0.848669	3.33488e-05
ENSG00000269688	AC008982.2	lncRNA	-0.792613	4.938e-05
ENSG00000225614	ZNF469	protein_coding	-0.841403	0.000662443
ENSG00000115738	ID2	protein_coding	-0.807483	0.000726463
ENSG00000197153	H3C12	protein_coding	-0.810856	0.0761047
ENSG00000007402	CACNA2D2	protein_coding	-0.847164	0.00013859
ENSG00000255717	SNHG1	lncRNA	-0.79372	0.00341993
ENSG00000169710	FASN	protein_coding	-0.816385	0.00774665
ENSG00000269821	KCNQ1OT1	lncRNA	-0.830689	0.0225546
ENSG00000273703	H2BC14	protein_coding	-0.828573	0.00928471
ENSG00000130340	SNX9	protein_coding	-0.814287	0.00106378
ENSG00000164211	STARD4	protein_coding	-0.820887	0.000533288
ENSG00000196843	ARID5A	protein_coding	-0.816934	0.00139333
ENSG00000123358	NR4A1	protein_coding	-0.845548	0.0391153
ENSG00000069702	TGFBR3	protein_coding	-0.846052	5.42821e-06
ENSG00000180739	S1PR5	protein_coding	-0.84431	0.000114983
ENSG00000160888	IER2	protein_coding	-0.854897	0.00293909
ENSG00000132819	RBM38	protein_coding	-0.821721	8.44368e-05
ENSG00000188042	ARL4C	protein_coding	-0.821859	5.22102e-06
ENSG00000164674	SYTL3	protein_coding	-0.849524	6.23318e-06
ENSG00000279086	AC073130.3	TEC	-0.822287	0.0010352
ENSG00000274997	H2AC12	protein_coding	-0.838556	0.0398999
ENSG00000155307	SAMSN1	protein_coding	-0.806378	0.0167675
ENSG00000105643	ARRDC2	protein_coding	-0.812161	0.000304129
ENSG00000137441	FGFBP2	protein_coding	-0.853939	0.000651138
ENSG00000158792	SPATA2L	protein_coding	-0.836452	0.000698948
ENSG00000005379	TSPOAP1	protein_coding	-0.85174	4.17476e-05
ENSG00000117143	UAP1	protein_coding	-0.852148	8.56279e-05
ENSG00000169155	ZBTB43	protein_coding	-0.860494	6.02508e-05
ENSG00000070495	JMJD6	protein_coding	-0.842428	0.000112403
ENSG00000162711	NLRP3	protein_coding	-0.842797	0.00712953
ENSG00000163659	TIPARP	protein_coding	-0.854493	6.14883e-05
ENSG00000261270	AC012181.2	lncRNA	-0.852925	0.0166764
ENSG00000167470	MIDN	protein_coding	-0.885569	0.000666908
ENSG00000006652	IFRD1	protein_coding	-0.846147	0.00526986
ENSG00000181409	AATK	protein_coding	-0.859028	0.00745798
ENSG00000282988	AL031777.2	protein_coding	-0.875282	0.0800908
ENSG00000100453	GZMB	protein_coding	-0.879105	0.000183542
ENSG00000175130	MARCKSL1	protein_coding	-0.865189	0.00304864
ENSG00000108556	CHRNE	protein_coding	-0.861743	0.000562468
ENSG00000260368	AC027373.1	lncRNA	-0.893564	0.00407097
ENSG00000185338	SOCS1	protein_coding	-0.864902	0.0522734
ENSG00000198682	PAPSS2	protein_coding	-0.866939	0.00151511
ENSG00000205189	ZBTB10	protein_coding	-0.869435	0.00124371
ENSG00000278637	H4C1	protein_coding	-0.855675	0.00166039
ENSG00000150687	PRSS23	protein_coding	-0.888592	0.000682439
ENSG00000171223	JUNB	protein_coding	-0.861036	0.00495334
ENSG00000274641	H2BC17	protein_coding	-0.88571	0.0169798
ENSG00000145675	PIK3R1	protein_coding	-0.879065	0.000305764
ENSG00000100292	HMOX1	protein_coding	-0.913927	0.000244595
ENSG00000100644	HIF1A	protein_coding	-0.880883	0.000752086
ENSG00000173276	ZBTB21	protein_coding	-0.889165	0.000186893
ENSG00000100036	SLC35E4	protein_coding	-0.906776	0.000433489
ENSG00000158292	GPR153	protein_coding	-0.908568	0.000299656
ENSG00000133067	LGR6	protein_coding	-0.907446	0.00022064
ENSG00000279908	AC026748.1	TEC	-0.898955	0.00226347
ENSG00000151208	DLG5	protein_coding	-0.962326	3.80769e-05
ENSG00000095397	WHRN	protein_coding	-0.982472	0.00422367
ENSG00000112149	CD83	protein_coding	-0.895527	0.0361108
ENSG00000205710	C17orf107	protein_coding	-0.911	0.0147909
ENSG00000186834	HEXIM1	protein_coding	-0.9146	0.0020976
ENSG00000087074	PPP1R15A	protein_coding	-0.924384	0.00366073
ENSG00000159674	SPON2	protein_coding	-0.948166	0.000207307
ENSG00000059804	SLC2A3	protein_coding	-0.911164	0.00610622
ENSG00000197208	SLC22A4	protein_coding	-0.909112	0.00033506
ENSG00000065989	PDE4A	protein_coding	-0.943309	0.000300726
ENSG00000176788	BASP1	protein_coding	-0.899102	0.000807813
ENSG00000253372	AC016405.1	lncRNA	-0.964274	0.0103947
ENSG00000148841	ITPRIP	protein_coding	-0.948387	2.09751e-05
ENSG00000108932	SLC16A6	protein_coding	-0.942579	7.20182e-05
ENSG00000135048	CEMIP2	protein_coding	-0.968112	3.16861e-05
ENSG00000138074	SLC5A6	protein_coding	-0.951604	2.6361e-05
ENSG00000188229	TUBB4B	protein_coding	-0.952436	0.0016007
ENSG00000130522	JUND	protein_coding	-0.953753	0.00156693
ENSG00000055483	USP36	protein_coding	-0.97438	0.000201719
ENSG00000279476	AC092139.2	TEC	-1.03984	0.00125445
ENSG00000139832	RAB20	protein_coding	-0.942165	0.00546756
ENSG00000100221	JOSD1	protein_coding	-0.964085	5.84421e-05
ENSG00000088899	LZTS3	protein_coding	-0.954657	0.00362391
ENSG00000122644	ARL4A	protein_coding	-0.984099	0.000215456
ENSG00000137331	IER3	protein_coding	-0.967721	0.0187161
ENSG00000108179	PPIF	protein_coding	-0.967247	0.00121514
ENSG00000188486	H2AX	protein_coding	-0.991357	0.0160769
ENSG00000188211	NCR3LG1	protein_coding	-1.00491	0.000337227
ENSG00000099860	GADD45B	protein_coding	-0.995357	0.00531223
ENSG00000134107	BHLHE40	protein_coding	-1.00589	6.27174e-05
ENSG00000101384	JAG1	protein_coding	-0.986615	0.000654188
ENSG00000162772	ATF3	protein_coding	-0.995968	0.0216018
ENSG00000125812	GZF1	protein_coding	-0.991604	5.51582e-05
ENSG00000112137	PHACTR1	protein_coding	-0.984585	0.00458387
ENSG00000133316	WDR74	protein_coding	-0.993052	0.00104008
ENSG00000110046	ATG2A	protein_coding	-1.04329	5.03695e-05
ENSG00000267519	MIR23AHG	lncRNA	-1.05653	0.00599752
ENSG00000100003	SEC14L2	protein_coding	-1.03152	0.00260385
ENSG00000168209	DDIT4	protein_coding	-1.02009	0.000955649
ENSG00000108106	UBE2S	protein_coding	-0.970051	0.00968929
ENSG00000119801	YPEL5	protein_coding	-1.01923	4.03279e-05
ENSG00000176597	B3GNT5	protein_coding	-1.03769	0.0117287
ENSG00000136603	SKIL	protein_coding	-1.04655	0.00130359
ENSG00000158321	AUTS2	protein_coding	-1.0874	2.51415e-05
ENSG00000158050	DUSP2	protein_coding	-1.0649	0.00683048
ENSG00000183508	TENT5C	protein_coding	-1.05276	0.000626661
ENSG00000124762	CDKN1A	protein_coding	-1.04797	0.000713454
ENSG00000143507	DUSP10	protein_coding	-1.07545	8.82511e-05
ENSG00000204103	MAFB	protein_coding	-1.08723	0.000892688
ENSG00000197405	C5AR1	protein_coding	-1.05961	8.82717e-05
ENSG00000185950	IRS2	protein_coding	-1.05615	5.74798e-05
ENSG00000186431	FCAR	protein_coding	-1.0437	0.00119177
ENSG00000109929	SC5D	protein_coding	-1.05309	0.00150107
ENSG00000141497	ZMYND15	protein_coding	-1.07461	5.46858e-05
ENSG00000160789	LMNA	protein_coding	-1.09052	0.00172532
ENSG00000186594	MIR22HG	lncRNA	-1.07434	4.8138e-05
ENSG00000138670	RASGEF1B	protein_coding	-1.09319	0.00386868
ENSG00000173068	BNC2	protein_coding	-1.11921	0.000405857
ENSG00000161921	CXCL16	protein_coding	-1.11949	0.000138799
ENSG00000184588	PDE4B	protein_coding	-1.08779	0.000606962
ENSG00000173846	PLK3	protein_coding	-1.12592	0.000480347
ENSG00000276216	AC245014.3	lncRNA	-1.17225	0.00140028
ENSG00000178726	THBD	protein_coding	-1.13858	0.00753061
ENSG00000176105	YES1	protein_coding	-1.15407	2.51534e-06
ENSG00000176845	METRNL	protein_coding	-1.16183	0.000151987
ENSG00000144655	CSRNP1	protein_coding	-1.14666	0.00050742
ENSG00000262202	AC007952.4	lncRNA	-1.20781	0.0126943
ENSG00000116717	GADD45A	protein_coding	-1.14601	0.00142485
ENSG00000121966	CXCR4	protein_coding	-1.16582	0.000310935
ENSG00000179841	AKAP5	protein_coding	-1.16664	2.75387e-05
ENSG00000011422	PLAUR	protein_coding	-1.14434	0.00332891
ENSG00000038945	MSR1	protein_coding	-1.1289	0.00603738
ENSG00000177432	NAP1L5	protein_coding	-1.17283	3.30457e-05
ENSG00000141404	GNAL	protein_coding	-1.20048	2.4034e-05
ENSG00000229644	NAMPTP1	processed_pseudogene	-1.16067	0.0135677
ENSG00000179094	PER1	protein_coding	-1.24693	0.000419585
ENSG00000075426	FOSL2	protein_coding	-1.2268	2.64968e-05
ENSG00000177374	HIC1	protein_coding	-1.26543	1.47601e-05
ENSG00000197019	SERTAD1	protein_coding	-1.24106	0.000162978
ENSG00000218018	RBM38-AS1	lncRNA	-1.23977	4.27243e-06
ENSG00000102760	RGCC	protein_coding	-1.25757	0.000183987
ENSG00000170525	PFKFB3	protein_coding	-1.26042	0.000959212
ENSG00000118985	ELL2	protein_coding	-1.23632	0.000137877
ENSG00000115590	IL1R2	protein_coding	-1.22794	0.00460258
ENSG00000145632	PLK2	protein_coding	-1.24973	0.0208904
ENSG00000057704	TMCC3	protein_coding	-1.27618	3.67258e-06
ENSG00000136541	ERMN	protein_coding	-1.312	2.69687e-05
ENSG00000248323	LUCAT1	lncRNA	-1.28956	0.00234143
ENSG00000099985	OSM	protein_coding	-1.27192	0.00477032
ENSG00000165029	ABCA1	protein_coding	-1.32349	0.000531938
ENSG00000044574	HSPA5	protein_coding	-1.29023	0.000235294
ENSG00000258227	CLEC5A	protein_coding	-1.35295	0.00396251
ENSG00000171617	ENC1	protein_coding	-1.34341	2.51534e-06
ENSG00000146072	TNFRSF21	protein_coding	-1.34882	1.45462e-05
ENSG00000118503	TNFAIP3	protein_coding	-1.39151	0.000290858
ENSG00000112715	VEGFA	protein_coding	-1.39227	0.000938215
ENSG00000113448	PDE4D	protein_coding	-1.3802	1.84638e-05
ENSG00000177606	JUN	protein_coding	-1.41882	0.00901877
ENSG00000139112	GABARAPL1	protein_coding	-1.39929	1.37445e-05
ENSG00000175197	DDIT3	protein_coding	-1.39395	0.000657351
ENSG00000151014	NOCT	protein_coding	-1.40403	0.000160861
ENSG00000078804	TP53INP2	protein_coding	-1.43052	0.000269263
ENSG00000185022	MAFF	protein_coding	-1.44598	5.98519e-05
ENSG00000153234	NR4A2	protein_coding	-1.43739	0.000236227
ENSG00000125740	FOSB	protein_coding	-1.48808	0.000960004
ENSG00000161835	TAMALIN	protein_coding	-1.48803	0.000255303
ENSG00000095794	CREM	protein_coding	-1.49006	0.000133795
ENSG00000113070	HBEGF	protein_coding	-1.51062	0.000673059
ENSG00000119986	AVPI1	protein_coding	-1.51705	0.000193014
ENSG00000142178	SIK1	protein_coding	-1.54841	0.00158473
ENSG00000101665	SMAD7	protein_coding	-1.53368	4.53024e-06
ENSG00000275993	SIK1B	protein_coding	-1.54039	0.000767168
ENSG00000103257	SLC7A5	protein_coding	-1.58452	0.000154152
ENSG00000156966	B3GNT7	protein_coding	-1.58671	1.73358e-05
ENSG00000130844	ZNF331	protein_coding	-1.55385	4.79756e-05
ENSG00000137801	THBS1	protein_coding	-1.57709	0.00089431
ENSG00000090104	RGS1	protein_coding	-1.60039	0.000933981
ENSG00000135047	CTSL	protein_coding	-1.67261	1.92908e-05
ENSG00000197632	SERPINB2	protein_coding	-1.65623	0.00139521
ENSG00000134531	EMP1	protein_coding	-1.7147	0.000161226
ENSG00000124882	EREG	protein_coding	-1.72419	0.000752217
ENSG00000125538	IL1B	protein_coding	-2.01553	0.000416387
ENSG00000139289	PHLDA1	protein_coding	-1.93621	3.10579e-05
ENSG00000115594	IL1R1	protein_coding	-2.23053	8.82704e-06
ENSG00000211459	MT-RNR1	Mt_rRNA	-2.84843	4.00626e-09

## Sheet: A
ID	FC G	padj G	FC H	padj H	FC S	padj S	FC average	FDR average
ENSG00000005379	-0.851538	3.39876e-05	-0.82048	5.94132e-05	-0.883203	3.18422e-05	-0.85174	4.17476e-05
ENSG00000005486	-0.670909	0.000167715	-0.65734	0.000254727	-0.661181	0.000235475	-0.663143	0.000219306
ENSG00000006634	-0.72618	0.000600701	-0.678097	0.00133387	-0.680019	0.00158556	-0.694766	0.00117337
ENSG00000006652	-0.86384	0.00394708	-0.834798	0.00551577	-0.839804	0.00634674	-0.846147	0.00526986
ENSG00000007402	-0.814836	0.000188566	-0.854979	8.03159e-05	-0.871677	0.000146886	-0.847164	0.00013859
ENSG00000007944	-0.714451	0.00172261	-0.702676	0.0021519	-0.708274	0.00232899	-0.708467	0.00206783
ENSG00000010165	0.590569	0.000605695	0.575083	0.000953773	0.579037	0.000849243	0.581563	0.000802903
ENSG00000011422	-1.18347	0.00231527	-1.12309	0.00379566	-1.12646	0.0038758	-1.14434	0.00332891
ENSG00000011478	-0.595742	0.000724017	-0.575975	0.00106675	-0.584005	0.000963686	-0.585241	0.000918151
ENSG00000013441	-0.659236	0.000153066	-0.626792	0.000324324	-0.624606	0.000363633	-0.636878	0.000280341
ENSG00000019991	0.682923	0.00435084	0.685812	0.00393258	0.684787	0.00356469	0.684507	0.00394937
ENSG00000020633	-0.777537	1.32969e-05	-0.811041	9.10177e-06	-0.803503	6.90014e-06	-0.79736	9.76629e-06
ENSG00000021762	-0.539943	0.0120368	-0.611357	0.00443169	-0.616076	0.00551196	-0.589125	0.00732683
ENSG00000027869	-0.707421	0.000715315	-0.747312	0.000446555	-0.795319	0.000237071	-0.750017	0.000466313
ENSG00000029639	0.638231	4.66625e-05	0.624275	6.68247e-05	0.631694	5.13565e-05	0.6314	5.49479e-05
ENSG00000031691	0.593432	0.00288251	0.636797	0.00140278	0.641382	0.0011968	0.62387	0.00182736
ENSG00000033327	-0.689975	0.000660537	-0.694224	0.000702716	-0.697149	0.000696453	-0.693783	0.000686569
ENSG00000038945	-1.18424	0.0040798	-1.10683	0.00696738	-1.09562	0.00706495	-1.1289	0.00603738
ENSG00000040633	0.683586	0.000493151	0.677794	0.000658325	0.678227	0.000555363	0.679869	0.000568946
ENSG00000044574	-1.32342	0.000168778	-1.27333	0.000254727	-1.27395	0.000282377	-1.29023	0.000235294
ENSG00000048052	0.594615	3.18743e-05	0.577075	6.73308e-05	0.574408	6.82846e-05	0.582033	5.58299e-05
ENSG00000051108	-0.73475	0.000238214	-0.706484	0.000397839	-0.709289	0.000407737	-0.716841	0.00034793
ENSG00000052749	-0.585751	0.00863805	-0.604873	0.00656182	-0.594849	0.00695256	-0.595158	0.00738414
ENSG00000054967	-0.629848	0.0038334	-0.666511	0.00262311	-0.670737	0.00266297	-0.655699	0.00303983
ENSG00000055483	-0.967313	0.000229799	-0.979924	0.000197363	-0.975904	0.000177996	-0.97438	0.000201719
ENSG00000057704	-1.28003	2.99293e-06	-1.27141	4.16685e-06	-1.27711	3.85796e-06	-1.27618	3.67258e-06
ENSG00000058600	-0.705751	0.000575447	-0.699635	0.000670568	-0.691193	0.000616876	-0.69886	0.000620964
ENSG00000059728	-0.683779	0.00740263	-0.657894	0.00864609	-0.655555	0.0100526	-0.665743	0.00870044
ENSG00000059804	-0.930787	0.00493171	-0.897618	0.0069041	-0.905086	0.00648287	-0.911164	0.00610622
ENSG00000060558	-0.678923	0.00394708	-0.660482	0.0066823	-0.651384	0.00646781	-0.663596	0.00569906
ENSG00000065989	-0.931716	0.000327233	-0.949928	0.000307512	-0.948283	0.000267433	-0.943309	0.000300726
ENSG00000067064	-0.707216	0.000839779	-0.686793	0.00130641	-0.69228	0.00155224	-0.69543	0.00123281
ENSG00000069702	-0.831187	8.25983e-06	-0.858096	4.16685e-06	-0.848873	3.85796e-06	-0.846052	5.42821e-06
ENSG00000069849	-0.679695	0.00087465	-0.668978	0.00114568	-0.663236	0.00129492	-0.670636	0.00110508
ENSG00000069956	-0.628165	0.00247615	-0.598021	0.00414329	-0.606858	0.00512531	-0.611014	0.00391492
ENSG00000070444	-0.605231	0.0115901	-0.644459	0.00603883	-0.64889	0.00733273	-0.63286	0.00832055
ENSG00000070495	-0.856096	8.1145e-05	-0.834568	0.000122272	-0.83662	0.000133791	-0.842428	0.000112403
ENSG00000070540	-0.586491	0.000180346	-0.572589	0.000369292	-0.567221	0.00028634	-0.575434	0.000278659
ENSG00000070718	-0.609679	0.0183698	-0.570484	0.0277456	-0.572878	0.0281219	-0.584347	0.0247458
ENSG00000070961	-0.77475	0.00394708	-0.766561	0.00434116	-0.772647	0.00457972	-0.771319	0.00428932
ENSG00000071243	-0.676458	0.00095623	-0.622262	0.00254784	-0.621691	0.00234951	-0.640137	0.00195119
ENSG00000072274	-0.67925	0.00025315	-0.658888	0.00041538	-0.656476	0.000420693	-0.664871	0.000363075
ENSG00000075234	-0.550258	0.00485229	-0.591932	0.00240031	-0.586884	0.00298207	-0.576358	0.00341156
ENSG00000075426	-1.2429	2.15005e-05	-1.21815	3.04146e-05	-1.21935	2.75752e-05	-1.2268	2.64968e-05
ENSG00000076382	-0.639626	0.000533858	-0.625168	0.000787409	-0.618123	0.000907588	-0.627639	0.000742952
ENSG00000076604	-0.792532	0.000328859	-0.802498	0.000290927	-0.794289	0.000288391	-0.79644	0.000302726
ENSG00000077984	-0.657641	0.00102944	-0.655577	0.000947573	-0.668929	0.000757313	-0.660716	0.000911442
ENSG00000078804	-1.43555	0.00025315	-1.43414	0.000269962	-1.42187	0.000284677	-1.43052	0.000269263
ENSG00000085840	-0.648274	0.000431477	-0.661145	0.000428818	-0.661579	0.000303871	-0.657	0.000388056
ENSG00000086062	-0.618067	0.000153066	-0.614712	0.000170313	-0.61746	0.000159568	-0.616746	0.000160982
ENSG00000087074	-0.92158	0.00384069	-0.930809	0.00326571	-0.920762	0.0038758	-0.924384	0.00366073
ENSG00000087903	-0.710786	0.000729301	-0.731102	0.00054135	-0.717102	0.000849243	-0.719663	0.000706631
ENSG00000088899	-0.983749	0.00265927	-0.954555	0.00386276	-0.925666	0.0043497	-0.954657	0.00362391
ENSG00000089012	0.607484	0.000351764	0.609341	0.000571408	0.614301	0.000475672	0.610375	0.000466281
ENSG00000090104	-1.64545	0.000590556	-1.57438	0.00105719	-1.58133	0.0011542	-1.60039	0.000933981
ENSG00000090339	-0.629108	0.0783372	-0.673681	0.0490403	-0.666578	0.0628856	-0.656456	0.063421
ENSG00000090520	-0.758745	4.66625e-05	-0.747038	6.31141e-05	-0.757206	7.39753e-05	-0.75433	6.12506e-05
ENSG00000090924	-0.543581	0.0657321	-0.601662	0.0378969	-0.597316	0.0387295	-0.580853	0.0474529
ENSG00000091106	0.601148	0.0123928	0.616739	0.00904174	0.61301	0.0104895	0.610299	0.0106413
ENSG00000092820	-0.639876	0.000439137	-0.61939	0.000665481	-0.616748	0.000677339	-0.625338	0.000593986
ENSG00000095397	-0.912169	0.00743459	-1.01979	0.00271662	-1.01546	0.00251982	-0.982472	0.00422367
ENSG00000095794	-1.5294	8.2567e-05	-1.4715	0.000170313	-1.46927	0.000148505	-1.49006	0.000133795
ENSG00000099860	-0.998495	0.00528533	-0.993019	0.00522704	-0.994556	0.00542432	-0.995357	0.00531223
ENSG00000099985	-1.30145	0.0039078	-1.26181	0.00502267	-1.2525	0.00538049	-1.27192	0.00477032
ENSG00000100003	-1.03538	0.00243084	-1.02545	0.00277239	-1.03373	0.00260834	-1.03152	0.00260385
ENSG00000100036	-0.897801	0.000443966	-0.894645	0.000466751	-0.927882	0.00038975	-0.906776	0.000433489
ENSG00000100221	-0.979835	4.0217e-05	-0.954062	6.68247e-05	-0.958357	6.82846e-05	-0.964085	5.84421e-05
ENSG00000100226	-0.730046	0.000316621	-0.741366	0.000268747	-0.733458	0.000258037	-0.734957	0.000281135
ENSG00000100292	-0.895318	0.000316621	-0.926415	0.000205048	-0.920047	0.000212118	-0.913927	0.000244595
ENSG00000100385	-0.631771	0.00080738	-0.672393	0.000356935	-0.663277	0.000542814	-0.655813	0.000569043
ENSG00000100427	-0.639896	0.00235158	-0.645153	0.00218658	-0.636478	0.00280444	-0.640509	0.00244753
ENSG00000100450	-0.598084	0.0517801	-0.716357	0.0179344	-0.64444	0.0337512	-0.65296	0.0344886
ENSG00000100453	-0.866543	0.000228053	-0.887435	0.000163007	-0.883338	0.000159568	-0.879105	0.000183542
ENSG00000100600	-0.601386	0.00863815	-0.583188	0.0107307	-0.581085	0.00923654	-0.588553	0.00953512
ENSG00000100644	-0.896413	0.000576428	-0.87121	0.000849892	-0.875025	0.000829939	-0.880883	0.000752086
ENSG00000100721	0.699534	0.0718299	0.726376	0.0595788	0.723323	0.0608813	0.716411	0.0640966
ENSG00000100906	-0.738789	0.0437344	-0.721622	0.0436322	-0.696622	0.0573455	-0.719011	0.0482374
ENSG00000100918	-0.56495	0.010689	-0.588838	0.00857614	-0.600431	0.00837321	-0.58474	0.00921278
ENSG00000101384	-0.999214	0.000552428	-0.985246	0.000685232	-0.975384	0.000724904	-0.986615	0.000654188
ENSG00000101417	0.583139	0.000587761	0.592335	0.000552706	0.606986	0.000721883	0.594154	0.000620783
ENSG00000101445	-0.713712	0.000461452	-0.713726	0.000630545	-0.713745	0.00048395	-0.713728	0.000525316
ENSG00000101665	-1.55608	2.99293e-06	-1.52194	5.96642e-06	-1.52301	4.63138e-06	-1.53368	4.53024e-06
ENSG00000101695	-0.702847	0.00015696	-0.658021	0.000339775	-0.658166	0.000310867	-0.673011	0.000269201
ENSG00000102554	-0.724439	0.0315485	-0.687656	0.0443407	-0.686043	0.0428364	-0.699379	0.0395752
ENSG00000102738	0.584327	0.000238214	0.611571	0.00012413	0.623308	0.000137051	0.606402	0.000166465
ENSG00000102760	-1.26029	0.000157949	-1.26608	0.000159014	-1.24635	0.000234997	-1.25757	0.000183987
ENSG00000102886	0.692586	0.00463911	0.609651	0.0170952	0.657776	0.0103701	0.653338	0.0107015
ENSG00000103056	-0.585586	0.00245165	-0.574661	0.00344764	-0.580809	0.00353336	-0.580352	0.00314421
ENSG00000103257	-1.5854	0.000140219	-1.58899	0.000172616	-1.57916	0.000149622	-1.58452	0.000154152
ENSG00000104825	-0.683821	0.000162014	-0.663918	0.000290927	-0.682717	0.000262377	-0.676819	0.000238439
ENSG00000104856	-0.702233	0.00367246	-0.708557	0.003837	-0.693941	0.00407573	-0.701577	0.00386173
ENSG00000105085	-0.64209	3.98761e-05	-0.618924	7.28465e-05	-0.618557	6.82846e-05	-0.626524	6.03357e-05
ENSG00000105339	-0.638075	7.76073e-05	-0.665248	5.17992e-05	-0.654218	6.59344e-05	-0.652514	6.51136e-05
ENSG00000105374	-0.677674	0.000604825	-0.68887	0.000436135	-0.695238	0.000398182	-0.687261	0.000479714
ENSG00000105426	-0.684299	0.0112748	-0.679721	0.0119475	-0.674184	0.0143226	-0.679401	0.012515
ENSG00000105497	0.660552	0.00014846	0.673606	0.000117695	0.661401	0.00010784	0.665186	0.000124665
ENSG00000105643	-0.849525	0.000157949	-0.791973	0.000387518	-0.794986	0.000366921	-0.812161	0.000304129
ENSG00000105835	-0.797079	0.0202277	-0.839218	0.0131331	-0.841268	0.0146909	-0.825855	0.0160173
ENSG00000105967	0.644871	0.00467163	0.675828	0.00264277	0.67909	0.00281261	0.666597	0.00337567
ENSG00000106089	-0.781526	0.0029911	-0.797	0.00302997	-0.765571	0.00311911	-0.781366	0.00304673
ENSG00000107317	-0.700119	0.0199362			-0.702787	0.0254459	-0.701453	0.0226911
ENSG00000107554	-0.704732	0.000227111	-0.720063	0.000167996	-0.724915	0.000147746	-0.71657	0.000180951
ENSG00000107968	-0.739614	0.00217445	-0.719693	0.00270407	-0.705217	0.00349662	-0.721508	0.00279171
ENSG00000108106	-1.03728	0.0126733	-0.943378	0.00817092	-0.929489	0.00822366	-0.970051	0.00968929
ENSG00000108179	-0.99433	0.000884771	-0.954348	0.0013892	-0.953065	0.00137145	-0.967247	0.00121514
ENSG00000108370	-0.535353	0.00918973	-0.605925	0.00391818	-0.599581	0.00439161	-0.580287	0.00583317
ENSG00000108556	-0.869742	0.00045686	-0.860538	0.000547751	-0.854949	0.000682791	-0.861743	0.000562468
ENSG00000108932	-0.957355	5.33252e-05	-0.939647	8.79003e-05	-0.930734	7.48291e-05	-0.942579	7.20182e-05
ENSG00000109654	0.616125	0.0304088	0.667298	0.017745	0.652633	0.016742	0.645352	0.0216319
ENSG00000109906	-0.628642	0.00175334	-0.628479	0.00160792	-0.630112	0.00159178	-0.629078	0.00165101
ENSG00000109929	-1.08484	0.000997087	-1.03265	0.00171993	-1.0418	0.00178617	-1.05309	0.00150107
ENSG00000109956	-0.785497	0.00456706	-0.867628	0.00241343	-0.869812	0.00237238	-0.840979	0.00311762
ENSG00000110046	-1.02784	5.02656e-05	-1.04824	4.75803e-05	-1.0538	5.32625e-05	-1.04329	5.03695e-05
ENSG00000110721	-0.76158	0.0006041	-0.796063	0.000437618	-0.790315	0.000375008	-0.782653	0.000472242
ENSG00000110801	-0.548386	4.66625e-05	-0.582661	2.89054e-05	-0.626735	0.000117611	-0.585927	6.43929e-05
ENSG00000110848	-0.71446	0.048237	-0.701617	0.0527614	-0.719554	0.0528313	-0.711877	0.0512766
ENSG00000111728	0.779043	0.000235931	0.671398	0.00180057	0.673371	0.00181232	0.707937	0.00128294
ENSG00000112137	-1.00954	0.00394708	-0.966944	0.00462529	-0.97727	0.00517925	-0.984585	0.00458387
ENSG00000112149	-0.914919	0.0337691	-0.887894	0.0391494	-0.883768	0.0354137	-0.895527	0.0361108
ENSG00000112304	0.562455	0.000559791	0.591728	0.000350046	0.593672	0.000495078	0.582618	0.000468305
ENSG00000112312	-0.615241	0.000316621	-0.60641	0.000473106	-0.595206	0.000468675	-0.605619	0.000419467
ENSG00000112715	-1.41009	0.000785065	-1.37256	0.00112386	-1.39417	0.000905722	-1.39227	0.000938215
ENSG00000112782	0.730756	3.48691e-05	0.703426	5.88239e-05	0.718584	7.57472e-05	0.717589	5.64801e-05
ENSG00000113070	-1.53035	0.000571921	-1.50038	0.000732108	-1.50113	0.000715148	-1.51062	0.000673059
ENSG00000113448	-1.41058	8.25983e-06	-1.36743	2.36597e-05	-1.3626	2.34718e-05	-1.3802	1.84638e-05
ENSG00000113811	-0.723398	0.000493151	-0.674718	0.00131995	-0.674404	0.00111343	-0.69084	0.000975513
ENSG00000114737	1.0622	0.000439137	1.05573	0.000478895	1.05485	0.000532809	1.05759	0.000483614
ENSG00000115523	-0.625278	0.0114613	-0.70305	0.00390302	-0.699189	0.00425483	-0.675839	0.0065397
ENSG00000115526	-0.768057	9.52679e-06	-0.762284	9.8876e-06	-0.771984	7.5697e-06	-0.767441	8.9947e-06
ENSG00000115590	-1.27359	0.00341018	-1.21001	0.0048856	-1.20024	0.00551196	-1.22794	0.00460258
ENSG00000115594	-2.22134	8.25983e-06	-2.24247	9.10177e-06	-2.22779	9.11953e-06	-2.23053	8.82704e-06
ENSG00000115738	-0.813337	0.000711389	-0.801473	0.00071499	-0.80764	0.00075301	-0.807483	0.000726463
ENSG00000115875	-0.633488	0.00166112	-0.62324	0.00208211	-0.621783	0.00226476	-0.62617	0.00200266
ENSG00000115902	-0.598287	0.000785065	-0.608171	0.000679973	-0.604261	0.000645242	-0.603573	0.000703427
ENSG00000116005	0.589758	5.02656e-05	0.577309	8.64692e-05	0.569342	7.36702e-05	0.578803	7.0135e-05
ENSG00000116337	-0.723175	0.00015696	-0.717621	0.000182419	-0.709751	0.000220697	-0.716849	0.000186692
ENSG00000116604	-0.760896	0.000167715	-0.782888	0.000118821	-0.779762	0.000137643	-0.774515	0.000141393
ENSG00000116667	-0.767938	0.000248144	-0.801234	0.000121548	-0.800392	0.000118311	-0.789855	0.000162668
ENSG00000116679	-0.721746	0.000503057	-0.700466	0.000787409	-0.704181	0.000887081	-0.708798	0.000725849
ENSG00000116717	-1.17501	0.000915055	-1.1296	0.00152884	-1.13343	0.00183066	-1.14601	0.00142485
ENSG00000116752	-0.670669	0.000455748	-0.634673	0.000986453	-0.612603	0.00131542	-0.639315	0.000919207
ENSG00000117036	-0.642696	0.00051212	-0.610012	0.000947573	-0.625903	0.00114593	-0.626203	0.000868542
ENSG00000117090	0.68555	8.25983e-06	0.664765	1.54454e-05	0.663448	1.6311e-05	0.671254	1.33387e-05
ENSG00000117143	-0.852203	7.49174e-05	-0.851068	8.64018e-05	-0.853172	9.55645e-05	-0.852148	8.56279e-05
ENSG00000118503	-1.40795	0.000245237	-1.38281	0.000307512	-1.38376	0.000319825	-1.39151	0.000290858
ENSG00000118985	-1.27294	8.1145e-05	-1.21318	0.000163007	-1.22285	0.000169478	-1.23632	0.000137877
ENSG00000119801	-1.03828	2.15005e-05	-1.00046	4.57674e-05	-1.01894	5.37158e-05	-1.01923	4.03279e-05
ENSG00000119986	-1.53538	0.000160048			-1.49873	0.000225979	-1.51705	0.000193014
ENSG00000120253	0.680161	4.66625e-05	0.697874	4.48817e-05	0.698809	5.16506e-05	0.692281	4.77316e-05
ENSG00000120526	0.603082	0.000354162	0.63022	0.000196217	0.633962	0.000188403	0.622422	0.000246261
ENSG00000120696	0.633831	0.00180788	0.641642	0.00129504	0.651651	0.00137054	0.642375	0.00149115
ENSG00000120709	-0.614399	0.0010867	-0.587619	0.00182042	-0.59257	0.00205591	-0.598196	0.00165435
ENSG00000120868	0.632057	0.000445725	0.640472	0.000466912	0.636931	0.000378568	0.636487	0.000430402
ENSG00000121274	-0.679881	0.000214226	-0.657419	0.000348168	-0.672265	0.000435954	-0.669855	0.000332783
ENSG00000121486	0.769022	6.51991e-05	0.790343	6.31141e-05	0.784764	5.37158e-05	0.781376	6.06763e-05
ENSG00000121807	1.41674	5.02656e-05	1.41954	4.48817e-05	1.42056	5.27382e-05	1.41895	4.92952e-05
ENSG00000121858	1.01632	0.000199353	0.980645	0.000336521	0.983071	0.00030682	0.993347	0.000280898
ENSG00000121931	0.593035	0.00121407	0.612522	0.000912857	0.624426	0.00106313	0.609994	0.00106335
ENSG00000121966	-1.18144	0.000243012	-1.1521	0.000346516	-1.16392	0.000343276	-1.16582	0.000310935
ENSG00000122644	-0.98473	0.000167715	-0.974704	0.000222869	-0.992863	0.000255783	-0.984099	0.000215456
ENSG00000122862	-0.70527	0.00272119	-0.653008	0.00557123	-0.663565	0.00576355	-0.673948	0.00468532
ENSG00000123358	-0.828493	0.0451321	-0.866056	0.033535	-0.842096	0.0386787	-0.845548	0.0391153
ENSG00000123405	0.748298	0.00464525	0.7677	0.00450923	0.759842	0.00426569	0.758613	0.00447339
ENSG00000123870	0.781116	0.000366819	0.777089	0.000679973	0.756865	0.000525232	0.77169	0.000524008
ENSG00000124225	-0.791031	0.0301968	-0.768443	0.033948	-0.796768	0.0282262	-0.785414	0.0307903
ENSG00000124731	-0.736506	0.00515742	-0.721648	0.00582488	-0.717054	0.00673309	-0.725069	0.00590513
ENSG00000124762	-1.06444	0.000478813	-1.04006	0.000804949	-1.03941	0.000856601	-1.04797	0.000713454
ENSG00000124882	-1.78546	0.000438383	-1.69405	0.000901088	-1.69307	0.00091718	-1.72419	0.000752217
ENSG00000125538	-1.88629	0.000599868	-2.26922	5.88239e-05	-1.89106	0.000590468	-2.01553	0.000416387
ENSG00000125703	0.56556	0.00166213	0.59674	0.00141545	0.589638	0.00105086	0.58398	0.00137615
ENSG00000125740	-1.47461	0.00106902	-1.4937	0.000954393	-1.49592	0.000856601	-1.48808	0.000960004
ENSG00000125812	-1.00202	3.83661e-05	-0.980754	5.88239e-05	-0.992036	6.82846e-05	-0.991604	5.51582e-05
ENSG00000125863	0.670457	0.00264938	0.685934	0.00182137	0.691314	0.00169433	0.682569	0.00205503
ENSG00000126804	-0.618998	0.000303045	-0.585887	0.000618623	-0.614443	0.000827474	-0.606443	0.000583047
ENSG00000126814	0.548684	0.000379983	0.573632	0.000172023	0.59451	0.000378568	0.572275	0.000310191
ENSG00000127364	0.996394	0.00112231	0.948421	0.00178297	0.943996	0.00180281	0.962937	0.00156936
ENSG00000127418	-0.645341	0.00267141	-0.670911	0.00295214	-0.682159	0.00221061	-0.666137	0.00261139
ENSG00000128000	0.819576	1.1882e-05	0.816958	1.64339e-05	0.825596	1.6311e-05	0.82071	1.48756e-05
ENSG00000128016	-0.72611	0.00536904	-0.774691	0.00253082	-0.758733	0.002953	-0.753178	0.00361762
ENSG00000128272	-0.63431	0.000285659	-0.606626	0.000479058	-0.611192	0.000568453	-0.617376	0.00044439
ENSG00000128383	-0.582009	0.0414388	-0.554042	0.0447037	-0.595642	0.0357106	-0.577231	0.0406177
ENSG00000128512	-0.735135	0.0354196	-0.758742	0.024706	-0.725196	0.0307064	-0.739691	0.0302773
ENSG00000128590	-0.644506	0.00759506	-0.591153	0.0157811	-0.598765	0.0174668	-0.611475	0.0136143
ENSG00000128694	0.580974	0.000232893	0.585157	0.000186771	0.598824	0.000188403	0.588318	0.000202689
ENSG00000128872	0.599847	0.000345868	0.587819	0.000544692	0.586527	0.000382934	0.591398	0.000424498
ENSG00000129315	-0.597673	0.000641865	-0.573598	0.00101226	-0.584667	0.00120471	-0.585313	0.000952946
ENSG00000129968	-0.661595	0.000664823	-0.608252	0.00141545	-0.625403	0.00169944	-0.63175	0.0012599
ENSG00000130164	-0.633404	0.0148116	-0.634503	0.0144397	-0.62569	0.0175509	-0.631199	0.0156007
ENSG00000130340	-0.818059	0.00102789	-0.814449	0.00110788	-0.810353	0.00105558	-0.814287	0.00106378
ENSG00000130518	-0.734781	0.048923	-0.683222	0.0616988	-0.685973	0.0595806	-0.701325	0.0567341
ENSG00000130522	-0.965279	0.000776845	-0.932905	0.00270407	-0.963074	0.00121989	-0.953753	0.00156693
ENSG00000130766	-0.756362	0.000205168	-0.793409	0.000112301	-0.793051	0.000130151	-0.780941	0.000149207
ENSG00000130844	-1.58879	3.23648e-05	-1.542	5.88239e-05	-1.53076	5.27382e-05	-1.55385	4.79756e-05
ENSG00000130940	-0.635339	0.00162225	-0.685973	0.000754748	-0.677407	0.000884018	-0.666239	0.00108701
ENSG00000131669	-0.712044	0.0141847	-0.660429	0.025088	-0.707444	0.0148114	-0.693306	0.018028
ENSG00000131759	-0.63602	0.00224296	-0.645585	0.00237627	-0.638934	0.00234951	-0.640179	0.00232292
ENSG00000131849	0.737724	0.00380521	0.726629	0.00456519	0.748448	0.00355312	0.7376	0.00397451
ENSG00000132326	-0.681487	0.000153066	-0.683432	0.000158268	-0.684589	0.000147746	-0.683169	0.000153027
ENSG00000132386	-0.675662	0.00298418	-0.687546	0.0025785	-0.684572	0.00287097	-0.682593	0.00281122
ENSG00000132434	-0.602141	0.000445725	-0.600781	0.000527091	-0.593385	0.000608865	-0.598769	0.000527227
ENSG00000132510	-0.782741	0.0241822	-0.802103	0.0191373	-0.792743	0.0209375	-0.792529	0.021419
ENSG00000132661	-0.596896	0.000722533	-0.558945	0.00176742	-0.561264	0.00178617	-0.572368	0.00142538
ENSG00000132773	-0.600121	0.000395666	-0.58791	0.000561975	-0.595282	0.000584931	-0.594437	0.000514191
ENSG00000132801	0.776695	0.000256632	0.794433	0.000186771	0.799603	0.000196363	0.790244	0.000213255
ENSG00000132819	-0.837211	5.76609e-05	-0.813155	9.76008e-05	-0.814797	9.80488e-05	-0.821721	8.44368e-05
ENSG00000132823	-0.666318	0.0001215	-0.642331	0.000239371	-0.657324	0.000282656	-0.655324	0.000214509
ENSG00000133067	-0.900808	0.000190712	-0.91825	0.000190748	-0.903281	0.000280461	-0.907446	0.00022064
ENSG00000133316	-1.01062	0.000808614	-0.989266	0.00115744	-0.979275	0.0011542	-0.993052	0.00104008
ENSG00000133561	0.794278	8.1145e-05	0.805785	6.73308e-05	0.810279	6.82846e-05	0.803447	7.22534e-05
ENSG00000133574	0.956331	8.59555e-05	0.971366	6.41323e-05	0.983899	7.29272e-05	0.970532	7.43383e-05
ENSG00000133639	-0.656735	0.00219464	-0.637542	0.00308525	-0.640909	0.00346925	-0.645062	0.00291638
ENSG00000133985	0.600658	0.000140219	0.597216	0.000192157	0.597955	0.000188403	0.59861	0.000173593
ENSG00000134061	1.17256	5.97697e-05	1.14906	9.09251e-05	1.15312	7.39753e-05	1.15825	7.489e-05
ENSG00000134107	-0.999091	6.10438e-05	-1.00841	5.88239e-05	-1.01018	6.82846e-05	-1.00589	6.27174e-05
ENSG00000134480	-0.659287	0.00111672	-0.659741	0.00118006	-0.663324	0.00114593	-0.660784	0.00114757
ENSG00000134531	-1.69649	0.000167715	-1.70641	0.000163007	-1.74121	0.000152956	-1.7147	0.000161226
ENSG00000134758	-0.654849	0.0112748	-0.58225	0.0236247	-0.586598	0.0251067	-0.607899	0.0200021
ENSG00000135047	-1.65546	2.15005e-05	-1.67647	1.87342e-05	-1.68589	1.76377e-05	-1.67261	1.92908e-05
ENSG00000135048	-0.959983	3.18331e-05	-0.966768	3.13832e-05	-0.977586	3.18422e-05	-0.968112	3.16861e-05
ENSG00000135077	-0.716545	0.00159541	-0.716787	0.00141545	-0.719794	0.0015443	-0.717708	0.00151839
ENSG00000135211	0.641061	0.000366819	0.645473	0.000307512	0.65668	0.000385879	0.647738	0.000353403
ENSG00000135828	0.699663	3.98761e-05	0.708219	3.84691e-05	0.710583	3.34359e-05	0.706155	3.72604e-05
ENSG00000136014	0.596154	0.00568979	0.619822	0.00342855	0.64289	0.00461246	0.619622	0.00457693
ENSG00000136159	-0.738079	0.000107858	-0.692647	0.000259668	-0.695969	0.000283044	-0.708898	0.000216857
ENSG00000136514	0.615981	0.00097806	0.620524	0.000770397	0.641747	0.00091718	0.626084	0.000888546
ENSG00000136541	-1.2816	3.18743e-05	-1.31774	2.55599e-05	-1.33667	2.34718e-05	-1.312	2.69687e-05
ENSG00000136603	-1.05663	0.00102944	-1.04385	0.00123814	-1.03917	0.00164319	-1.04655	0.00130359
ENSG00000136630	0.782845	0.00727206	0.744249	0.0097368	0.758475	0.00910389	0.761856	0.00870425
ENSG00000136997	0.654619	0.000802917	0.644449	0.00108645	0.648488	0.000922984	0.649185	0.000937451
ENSG00000137078	0.819472	9.14505e-05	0.811353	0.000130895	0.834026	9.80488e-05	0.821617	0.000106798
ENSG00000137331	-0.990578	0.0155517	-0.960548	0.0194833	-0.952037	0.0211134	-0.967721	0.0187161
ENSG00000137441	-0.849731	0.000654947	-0.850696	0.000674064	-0.861389	0.000624403	-0.853939	0.000651138
ENSG00000137801	-1.63574	0.000539469	-1.54505	0.00121945	-1.55048	0.000924015	-1.57709	0.00089431
ENSG00000137877	-0.691518	0.00165948	-0.691291	0.00192096	-0.704469	0.00271226	-0.69576	0.00209756
ENSG00000138074	-0.962064	2.15005e-05	-0.952854	3.04146e-05	-0.939894	2.7168e-05	-0.951604	2.6361e-05
ENSG00000138166	-0.716237	0.00326046	-0.712833	0.00324806	-0.709805	0.00337601	-0.712958	0.00329484
ENSG00000138623	-0.639002	0.0119582	-0.652115	0.0109296	-0.656699	0.0101199	-0.649272	0.0110025
ENSG00000138670	-1.11025	0.00389617	-1.08315	0.00475687	-1.08616	0.002953	-1.09319	0.00386868
ENSG00000138767	-0.76477	0.00185024	-0.745743	0.00238321	-0.747775	0.00259944	-0.752763	0.00227763
ENSG00000139112	-1.41978	4.0793e-06	-1.38915	2.00601e-05	-1.38895	1.7094e-05	-1.39929	1.37445e-05
ENSG00000139174	0.756786	0.000662047	0.769927	0.000690048	0.765689	0.000591574	0.764134	0.00064789
ENSG00000139193	0.70964	6.49617e-05	0.689315	0.000127294	0.723407	8.48671e-05	0.707454	9.23744e-05
ENSG00000139289	-1.91262	3.39876e-05	-1.95044	2.89054e-05	-1.94557	3.02809e-05	-1.93621	3.10579e-05
ENSG00000139679	0.706991	0.00150793	0.738809	0.000836691	0.760588	0.000938372	0.735463	0.00109433
ENSG00000139722	-0.704792	0.000151264	-0.711427	0.000137937	-0.701285	0.000132074	-0.705835	0.000140425
ENSG00000139832	-0.979294	0.00388033	-0.923863	0.00629598	-0.923339	0.00622638	-0.942165	0.00546756
ENSG00000140044	-0.671073	0.00144847	-0.633723	0.00262311	-0.639109	0.00248343	-0.647968	0.00218501
ENSG00000140332	-0.729104	0.000188566	-0.759177	0.000100851	-0.76111	0.000125103	-0.749797	0.000138174
ENSG00000140398	-0.592815	0.0107153	-0.605873	0.00852487	-0.604213	0.0101199	-0.600967	0.00978669
ENSG00000140543	0.901834	9.9573e-05	0.827913	0.000310198			0.864874	0.000204885
ENSG00000140564	-0.596269	0.00136575	-0.597358	0.00154367	-0.596932	0.00156636	-0.596853	0.00149193
ENSG00000140678	-0.691098	0.0010154	-0.733086	0.000653057	-0.726586	0.000856601	-0.716923	0.000841684
ENSG00000141219	0.595975	0.000245237	0.611232	0.000158268	0.611475	0.000248942	0.606227	0.000217482
ENSG00000141404	-1.20347	2.29106e-05			-1.19749	2.51575e-05	-1.20048	2.4034e-05
ENSG00000141497	-1.08522	4.66625e-05	-1.0576	6.41323e-05	-1.08102	5.32625e-05	-1.07461	5.46858e-05
ENSG00000141551	-0.613101	0.00118126	-0.617971	0.00126035	-0.6257	0.00121989	-0.618924	0.0012205
ENSG00000141582	-0.649247	0.000101169	-0.646767	0.000273921	-0.637993	0.00017665	-0.644669	0.000183913
ENSG00000141622	-0.661081	0.0152213	-0.72007	0.00730567	-0.694655	0.0104068	-0.691936	0.0109779
ENSG00000141736	-0.686734	0.000539469	-0.700829	0.000469921	-0.694613	0.000442644	-0.694058	0.000484011
ENSG00000142065	0.682362	4.41791e-05	0.698085	4.2195e-05	0.702187	3.07012e-05	0.694211	3.90251e-05
ENSG00000142173	-0.584562	0.0155072	-0.600433	0.0120152	-0.599925	0.0187687	-0.594974	0.0154304
ENSG00000142178	-1.53695	0.00039407	-1.57268	0.00157738	-1.53559	0.00278273	-1.54841	0.00158473
ENSG00000142396	-0.625206	0.000237229	-0.628849	0.000200517	-0.64753	0.000262377	-0.633862	0.000233374
ENSG00000143315	0.659076	3.23648e-05	0.668068	2.89054e-05	0.667153	3.87076e-05	0.664766	3.33259e-05
ENSG00000143365	0.832519	0.00193009	0.799368	0.00298794	0.798191	0.00284486	0.810026	0.00258763
ENSG00000143457	0.752035	8.1145e-05	0.765515	8.64018e-05	0.756233	7.36702e-05	0.757928	8.04056e-05
ENSG00000143507	-1.07323	7.33297e-05	-1.06622	9.09251e-05	-1.08689	0.000100499	-1.07545	8.82511e-05
ENSG00000143751	-0.656019	3.23648e-05	-0.631354	5.88239e-05	-0.631756	5.37158e-05	-0.63971	4.83015e-05
ENSG00000143878	-0.67654	0.103938	-0.705895	0.0826862	-0.703109	0.0852297	-0.695181	0.090618
ENSG00000144120	0.718249	3.85839e-05	0.708088	5.17992e-05	0.715546	4.32034e-05	0.713961	4.45288e-05
ENSG00000144597	-0.727214	0.00029006	-0.719365	0.000338511	-0.724938	0.000394375	-0.723839	0.000340982
ENSG00000144655	-1.16833	0.000373131	-1.13746	0.000524724	-1.1342	0.000624403	-1.14666	0.00050742
ENSG00000145365	0.615015	0.00025152	0.639599	0.000172616	0.654423	0.000218291	0.636346	0.000214142
ENSG00000145632	-1.27548	0.0183783	-1.2388	0.0220885	-1.2349	0.0222044	-1.24973	0.0208904
ENSG00000145675	-0.890461	0.000245088	-0.867824	0.000331262	-0.878909	0.000340942	-0.879065	0.000305764
ENSG00000145723	0.660396	0.000399361	0.715535	0.000170313	0.707113	0.00020311	0.694348	0.000257595
ENSG00000145780	-0.606163	0.00351941	-0.599421	0.00378128	-0.608509	0.00485143	-0.604697	0.00405071
ENSG00000145911	-0.696101	0.0448397	-0.667357	0.0525688	-0.671387	0.0537348	-0.678282	0.0503811
ENSG00000145990	-0.657685	3.18331e-05	-0.668656	1.92438e-05	-0.656148	2.34718e-05	-0.660829	2.48496e-05
ENSG00000146072	-1.34768	1.1882e-05	-1.35122	1.54454e-05	-1.34755	1.6311e-05	-1.34882	1.45462e-05
ENSG00000146232	-0.64052	0.00595424	-0.615202	0.00823459	-0.614307	0.00888203	-0.623343	0.00769029
ENSG00000146856	0.57398	0.00197231	0.590303	0.00214277	0.612635	0.00134042	0.592306	0.0018185
ENSG00000146904	0.695433	0.00135606	0.71738	0.00110788	0.716296	0.0011965	0.709703	0.00122015
ENSG00000147592	0.547588	0.00295854	0.59972	0.00133387	0.59297	0.00159178	0.580093	0.0019614
ENSG00000148468	0.750016	0.000211541	0.750375	0.000254727	0.738038	0.000152401	0.746143	0.000206223
ENSG00000148841	-0.948349	2.02098e-05	-0.95161	1.92438e-05	-0.945202	2.34718e-05	-0.948387	2.09751e-05
ENSG00000149257	0.750932	0.000707254	0.707428	0.00118006	0.715215	0.000964694	0.724525	0.000950668
ENSG00000149294	-0.791666	0.000445725	-0.855516	0.000163007	-0.844852	0.000159568	-0.830678	0.0002561
ENSG00000149646	-0.773459	0.00025152	-0.754196	0.000434491	-0.749715	0.000383472	-0.759123	0.000356494
ENSG00000150687	-0.881933	0.00071351	-0.890027	0.000658325	-0.893815	0.000675481	-0.888592	0.000682439
ENSG00000151014	-1.43486	0.000122499	-1.38437	0.000200517	-1.39286	0.000159568	-1.40403	0.000160861
ENSG00000151208	-0.909104	6.51991e-05	-0.988985	2.55599e-05	-0.988888	2.34718e-05	-0.962326	3.80769e-05
ENSG00000151327	-0.746598	0.0012426	-0.716499	0.00213571	-0.71357	0.00216892	-0.725556	0.00184908
ENSG00000151490	0.861513	8.25983e-06	0.863762	9.8876e-06	0.86425	9.11953e-06	0.863175	9.08899e-06
ENSG00000152147	0.68443	7.66102e-05	0.685667	9.09251e-05	0.716398	6.82846e-05	0.695498	7.86066e-05
ENSG00000152213	0.680385	0.00176296	0.703924	0.00132148	0.696739	0.00120977	0.693682	0.0014314
ENSG00000152409	-0.762028	0.000167715	-0.736218	0.000275403	-0.744593	0.000319825	-0.747613	0.000254314
ENSG00000153140	0.854655	9.61891e-05	0.863256	8.03159e-05	0.880382	9.74745e-05	0.866098	9.13265e-05
ENSG00000153234	-1.45209	0.000198644	-1.43013	0.000264477	-1.42994	0.000245562	-1.43739	0.000236227
ENSG00000153253	0.591798	0.105416	0.675064	0.0610474	0.678451	0.0682023	0.648438	0.078222
ENSG00000153922	-0.644324	0.00174753	-0.6201	0.00243314	-0.623029	0.00271226	-0.629151	0.00229764
ENSG00000154165	1.12434	0.0113331	1.15176	0.00917224	1.20502	0.00668128	1.16037	0.0090622
ENSG00000155252	-0.747476	3.25961e-05	-0.73818	4.82835e-05	-0.741846	4.3789e-05	-0.742501	4.15562e-05
ENSG00000155307	-0.848843	0.0113331	-0.785763	0.0189673	-0.784528	0.020002	-0.806378	0.0167675
ENSG00000156239	0.729692	5.02656e-05	0.728028	5.88239e-05	0.723461	5.37158e-05	0.72706	5.42684e-05
ENSG00000156381	-0.627657	0.0159356	-0.638448	0.0173348	-0.635285	0.0176938	-0.633797	0.0169881
ENSG00000156510	0.549958	0.0337691	0.680616	0.00533273	0.687056	0.00564553	0.63921	0.0149158
ENSG00000156966	-1.58785	1.8731e-05	-1.58573	1.92438e-05	-1.58655	1.40327e-05	-1.58671	1.73358e-05
ENSG00000157445	0.603263	0.0155381	0.622462	0.0110901	0.634631	0.0104284	0.620119	0.0123522
ENSG00000157933	-0.646771	0.0108698	-0.666726	0.00835382	-0.670786	0.0083229	-0.661428	0.00918218
ENSG00000157985	-0.682935	0.00515742	-0.747118	0.0022836	-0.745272	0.00232288	-0.725108	0.00325463
ENSG00000158050	-1.06157	0.00717931	-1.06701	0.00712345	-1.06613	0.00618867	-1.0649	0.00683048
ENSG00000158292	-0.899565	0.000267858	-0.904993	0.000363677	-0.921146	0.000267433	-0.908568	0.000299656
ENSG00000158321	-1.05736	3.48691e-05	-1.10702	1.87342e-05	-1.09782	2.18211e-05	-1.0874	2.51415e-05
ENSG00000158792	-0.85101	0.000478813	-0.831466	0.000878538	-0.82688	0.000739492	-0.836452	0.000698948
ENSG00000159399	-0.766049	0.00813984	-0.759032	0.00875904	-0.760865	0.00864157	-0.761982	0.00851348
ENSG00000159674	-0.922824	0.000251448	-0.964991	0.000163007	-0.956681	0.000207466	-0.948166	0.000207307
ENSG00000160321	0.641288	0.0106319	0.613641	0.0187331	0.629087	0.0148043	0.628005	0.0147231
ENSG00000160789	-1.09153	0.00161833	-1.09201	0.00166128	-1.08802	0.00189636	-1.09052	0.00172532
ENSG00000160888	-0.835928	0.00359178	-0.85618	0.00295214	-0.872585	0.00227334	-0.854897	0.00293909
ENSG00000161048	0.856287	0.000141199	0.851276	0.000175007	0.85183	0.000154088	0.853131	0.000156765
ENSG00000161298	0.778395	2.99293e-06	0.779104	5.96642e-06	0.777705	3.85796e-06	0.778401	4.27243e-06
ENSG00000161835	-1.51369	0.000199089	-1.47151	0.000300888	-1.47888	0.000265932	-1.48803	0.000255303
ENSG00000161921	-1.12011	0.000140219	-1.12326	0.000136506	-1.11511	0.000139673	-1.11949	0.000138799
ENSG00000161960	-0.685781	0.00195102	-0.697927	0.00152239	-0.70111	0.00163795	-0.694939	0.00170379
ENSG00000162222	0.631772	4.68156e-05	0.635756	5.88239e-05	0.642456	6.82846e-05	0.636661	5.79747e-05
ENSG00000162650	-0.59829	0.0001003	-0.62134	6.76983e-05	-0.609812	7.78044e-05	-0.609814	8.19341e-05
ENSG00000162711	-0.856346	0.00579844	-0.837303	0.00753581	-0.834743	0.00805435	-0.842797	0.00712953
ENSG00000162772	-1.00185	0.0214185	-0.994812	0.0214213	-0.991238	0.0219655	-0.995968	0.0216018
ENSG00000162783	-0.786835	0.0167823	-0.783236	0.0178663	-0.779946	0.0184725	-0.783339	0.0177071
ENSG00000162804	-0.544306	0.0373138	-0.620743	0.0150781	-0.622574	0.0173012	-0.595874	0.023231
ENSG00000162924	-0.579954	0.00252622	-0.587134	0.00211806	-0.588151	0.00262633	-0.58508	0.00242354
ENSG00000163026	0.612635	0.000261969	0.613201	0.000197172	0.619646	0.000207466	0.615161	0.000222202
ENSG00000163154	1.00712	0.000276316	1.00471	0.000307512	1.00425	0.000282377	1.00536	0.000288735
ENSG00000163406	0.788992	0.000604825	0.734273	0.00187605	0.744821	0.00152439	0.756029	0.00133509
ENSG00000163563	0.842356	0.00297761	0.851424	0.00233123	0.867981	0.00268281	0.853921	0.00266388
ENSG00000163568	0.859409	0.000168018	0.83582	0.000190748	0.828138	0.000283044	0.841122	0.000213936
ENSG00000163606	1.00437	2.99293e-06	1.01907	4.16685e-06	1.02266	3.85796e-06	1.01537	3.67258e-06
ENSG00000163659	-0.857605	4.66625e-05	-0.84853	6.41323e-05	-0.857346	7.36702e-05	-0.854493	6.14883e-05
ENSG00000163874	-0.758667	0.0114798	-0.744587	0.0120339	-0.73892	0.0140043	-0.747391	0.012506
ENSG00000164011	0.776	2.00209e-05	0.759406	3.04146e-05	0.754399	2.53294e-05	0.763268	2.5255e-05
ENSG00000164124	0.940081	0.00307867	0.997338	0.0016737	0.997029	0.00145232	0.978149	0.00206823
ENSG00000164211	-0.820486	0.000445725	-0.839311	0.000368327	-0.802863	0.000785813	-0.820887	0.000533288
ENSG00000164241	0.621507	0.000659081	0.620615	0.00071499	0.618145	0.000584931	0.620089	0.000653001
ENSG00000164251	0.792738	0.000146291	0.837117	5.88239e-05	0.855009	7.36702e-05	0.828288	9.29284e-05
ENSG00000164398	0.570362	0.00707021	0.600666	0.0046676	0.592943	0.00359479	0.58799	0.00511087
ENSG00000164442	-0.755517	0.0341977	-0.755123	0.0308516	-0.75378	0.0331878	-0.754807	0.0327457
ENSG00000164530	0.582619	0.0406985	0.583964	0.0461036	0.589203	0.0390834	0.585262	0.0419618
ENSG00000164674	-0.841519	7.77623e-06	-0.856618	7.06535e-06	-0.850434	3.85796e-06	-0.849524	6.23318e-06
ENSG00000164687			-0.966072	0.00249335	-0.950547	0.00356686	-0.95831	0.0030301
ENSG00000165029	-1.31867	0.000540085	-1.34987	0.000487277	-1.30193	0.000568453	-1.32349	0.000531938
ENSG00000165030	-0.764489	0.00823322	-0.751918	0.0101104	-0.760553	0.010777	-0.758987	0.00970687
ENSG00000165118	0.753456	0.00074224	0.722406	0.00125368	0.741213	0.000829902	0.739025	0.000941942
ENSG00000165355	-0.62518	0.0010563	-0.59998	0.00191183	-0.60842	0.00224096	-0.611194	0.00173636
ENSG00000165490	0.856574	0.000105816	0.878986	9.3384e-05	0.888347	0.000102337	0.874636	0.000100512
ENSG00000165617	0.60027	0.0896889	0.672767	0.057071	0.680409	0.0516484	0.651149	0.0661361
ENSG00000165997	-0.628545	0.0136151	-0.593312	0.0195042	-0.593628	0.0230112	-0.605162	0.0187102
ENSG00000166165	-0.643558	0.0414921	-0.652719	0.0370062			-0.648138	0.0392492
ENSG00000166484	-0.692788	0.000810486	-0.685157	0.000901088	-0.682269	0.000993123	-0.686738	0.000901566
ENSG00000166825	-0.731721	0.00696105	-0.746979	0.005431	-0.736373	0.00601597	-0.738358	0.00613601
ENSG00000167470	-0.863062	0.000711389	-0.906834	0.000595055	-0.886812	0.00069428	-0.885569	0.000666908
ENSG00000167508	-0.644447	0.000705344	-0.662307	0.000571408	-0.662331	0.000675523	-0.656362	0.000650758
ENSG00000167637	0.58911	0.000160224	0.61274	0.000118821	0.608257	0.000126005	0.603369	0.000135017
ENSG00000167703	-0.697347	0.00444517	-0.703452	0.00496332	-0.698913	0.00507331	-0.699904	0.00482727
ENSG00000167840	0.70395	0.000228053	0.690737	0.000273377	0.716813	0.000270451	0.703833	0.000257293
ENSG00000167996	-0.56697	0.00444517	-0.595861	0.00325933	-0.596439	0.00353336	-0.586423	0.00374595
ENSG00000168036	-0.594983	5.36595e-05	-0.5826	7.92117e-05	-0.587772	8.48671e-05	-0.588452	7.25794e-05
ENSG00000168209	-1.03605	0.000773959	-1.00677	0.00111596	-1.01744	0.000977033	-1.02009	0.000955649
ENSG00000169155	-0.853445	5.55308e-05	-0.861959	5.88239e-05	-0.866079	6.63978e-05	-0.860494	6.02508e-05
ENSG00000169508	-0.760382	0.00863805	-0.695211	0.0178875	-0.706001	0.0187687	-0.720532	0.0150981
ENSG00000169583	-0.699918	0.00534402	-0.709522	0.00442266	-0.704094	0.00538049	-0.704511	0.00504906
ENSG00000169710	-0.815993	0.00737001	-0.81563	0.00754961	-0.81753	0.00832032	-0.816385	0.00774665
ENSG00000170525	-1.2728	0.000859714	-1.25596	0.00101833	-1.25249	0.000999588	-1.26042	0.000959212
ENSG00000170915	1.14762	8.25983e-06	1.12269	1.46988e-05	1.1306	1.1871e-05	1.13364	1.16099e-05
ENSG00000170962	-0.684175	0.00163711	-0.710035	0.00114568	-0.699414	0.00137054	-0.697875	0.00138444
ENSG00000171115	1.15714	4.66625e-05	1.16363	5.17992e-05	1.15401	5.13565e-05	1.15826	4.99394e-05
ENSG00000171223	-0.882014	0.00372893	-0.85019	0.00570676	-0.850903	0.00542432	-0.861036	0.00495334
ENSG00000171522	-0.649373	0.000743521	-0.623003	0.00128275	-0.628688	0.0011968	-0.633688	0.00107436
ENSG00000171596	-0.560742	0.0315485	-0.596946	0.0229907	-0.598021	0.0214024	-0.585236	0.0253139
ENSG00000171612	-0.665632	7.20575e-05	-0.618862	0.000308001	-0.61958	0.00020311	-0.634691	0.00019439
ENSG00000171617	-1.34393	2.99293e-06	-1.34576	2.21186e-06	-1.34053	2.34121e-06	-1.34341	2.51534e-06
ENSG00000171793	-0.683468	4.66625e-05	-0.701426	5.101e-05	-0.688681	4.38505e-05	-0.691192	4.71743e-05
ENSG00000172059	-0.735257	6.62439e-05	-0.747934	5.88239e-05	-0.749315	6.82846e-05	-0.744169	6.44508e-05
ENSG00000172086	0.605901	0.00240838	0.638329	0.0016737	0.649816	0.00175479	0.631349	0.00194562
ENSG00000172216	-0.677262	0.00443019	-0.681741	0.00407491	-0.701849	0.0045871	-0.686951	0.00436407
ENSG00000172322	0.570226	0.0272402	0.624279	0.0122058	0.627287	0.0137988	0.607264	0.0177483
ENSG00000172331	-0.679381	0.000929971	-0.641391	0.00168078	-0.665907	0.00196235	-0.662226	0.00152437
ENSG00000172345	-0.654162	0.00315812	-0.646596	0.00364577	-0.652105	0.00323573	-0.650954	0.00334654
ENSG00000172893	-0.673759	0.00172954	-0.66831	0.0021319	-0.673004	0.00215654	-0.671691	0.00200599
ENSG00000173068	-1.11323	0.000409529	-1.12202	0.000409828	-1.12238	0.000398214	-1.11921	0.000405857
ENSG00000173114	1.52215	7.62864e-05	1.54173	6.41323e-05	1.56459	8.07534e-05	1.54282	7.3724e-05
ENSG00000173208	0.747234	0.000412367	0.790034	0.000271344	0.794812	0.000213033	0.77736	0.000298915
ENSG00000173276	-0.896428	0.000147652	-0.881048	0.000188594	-0.890018	0.000224434	-0.889165	0.000186893
ENSG00000173334	-0.69361	0.014188	-0.737161	0.00850468	-0.732994	0.00895248	-0.721255	0.0105484
ENSG00000173614	0.574835	0.00219464	0.582838	0.0025643	0.613329	0.00294705	0.590334	0.00256866
ENSG00000173846	-1.13481	0.000439178	-1.13055	0.000456379	-1.11239	0.000545486	-1.12592	0.000480347
ENSG00000174123	0.995278	0.000596225	1.01126	0.000539292	1.00736	0.000441887	1.00463	0.000525801
ENSG00000174500	0.875213	0.000253856	0.889189	0.000276646	0.893695	0.000228109	0.886032	0.00025287
ENSG00000174738	-0.786786	0.000301073	-0.742419	0.00064861	-0.761447	0.000759451	-0.763551	0.000569711
ENSG00000174946	0.850558	0.000110672	0.893382	5.88239e-05	0.88939	6.82846e-05	0.877777	7.926e-05
ENSG00000175040	-0.643839	0.000662306	-0.633594	0.000947365	-0.635714	0.00098813	-0.637716	0.000865934
ENSG00000175066	-0.631176	3.23648e-05	-0.631922	2.89054e-05	-0.62209	3.97246e-05	-0.628396	3.3665e-05
ENSG00000175130	-0.869309	0.00267082	-0.863374	0.00315901	-0.862883	0.00331608	-0.865189	0.00304864
ENSG00000175197	-1.4238	0.000461452	-1.37567	0.000748353	-1.38237	0.000762248	-1.39395	0.000657351
ENSG00000175449	0.562743	0.000438383	0.596327	0.000239371	0.588448	0.000161355	0.582506	0.000279703
ENSG00000175505	-0.650367	0.00157264	-0.613882	0.00285448	-0.618786	0.00232768	-0.627678	0.0022516
ENSG00000175544	-0.505662	0.0505936	-0.617567	0.0152038	-0.603028	0.0194749	-0.575419	0.0284241
ENSG00000175857	0.830505	0.000654842	0.829629	0.000599608	0.837988	0.000676718	0.832707	0.000643723
ENSG00000176014	-0.793924	0.00429769	-0.799756	0.00378128	-0.807961	0.0038758	-0.800547	0.00398492
ENSG00000176024	0.583985	0.00291119	0.599547	0.00195091	0.592736	0.00175878	0.592089	0.00220696
ENSG00000176105	-1.1585	2.99293e-06	-1.15377	2.21186e-06	-1.14995	2.34121e-06	-1.15407	2.51534e-06
ENSG00000176170	-0.662276	0.0341733	-0.670815	0.0341323	-0.674488	0.0345481	-0.669193	0.0342846
ENSG00000176531	-0.730924	0.00461023	-0.704055	0.00744826	-0.725947	0.0061766	-0.720308	0.00607836
ENSG00000176597	-1.04656	0.0109036	-1.03432	0.0113554	-1.0322	0.0129272	-1.03769	0.0117287
ENSG00000176788	-0.945623	0.000325817	-0.867189	0.00118386	-0.884494	0.000913767	-0.899102	0.000807813
ENSG00000176845	-1.16802	0.000140219	-1.15131	0.000167996	-1.16616	0.000147746	-1.16183	0.000151987
ENSG00000177169	-0.619886	0.00663807	-0.65853	0.0034538	-0.666501	0.00398089	-0.648306	0.00469092
ENSG00000177173	-0.581015	0.00150555	-1.03275	5.88239e-05	-1.06315	5.37158e-05	-0.892307	0.000539363
ENSG00000177301	0.762614	0.00157879	0.675977	0.00647447	0.68468	0.0184136	0.707757	0.00882228
ENSG00000177374	-1.24771	1.43271e-05	-1.27204	1.54454e-05	-1.27655	1.45078e-05	-1.26543	1.47601e-05
ENSG00000177432	-1.19865	2.29106e-05	-1.16634	4.43843e-05	-1.15351	3.18422e-05	-1.17283	3.30457e-05
ENSG00000177606	-1.41192	0.00973512	-1.42429	0.0083773	-1.42025	0.0089439	-1.41882	0.00901877
ENSG00000177946	0.642408	0.000100876	0.642266	0.000123848	0.652678	0.000123947	0.645784	0.000116224
ENSG00000178700	0.699822	0.000171475	0.723964	0.000163007	0.721532	0.000115664	0.715106	0.000150049
ENSG00000178726	-1.14689	0.00716642	-1.13631	0.00750719	-1.13253	0.00791823	-1.13858	0.00753061
ENSG00000178966	0.874343	3.63848e-05	0.864824	4.82342e-05	0.869773	5.13565e-05	0.869647	4.53251e-05
ENSG00000179029	-0.671402	0.0797296	-0.649743	0.0874635	-0.645043	0.0877658	-0.655396	0.0849863
ENSG00000179094	-1.24198	0.000606995	-1.25165	0.000318756	-1.24717	0.000333003	-1.24693	0.000419585
ENSG00000179144	0.892771	8.6928e-05	0.917204	6.31141e-05	0.922147	6.59344e-05	0.910707	7.19922e-05
ENSG00000179240	0.619975	0.00121407	0.592822	0.00208855	0.60219	0.00204959	0.604995	0.00178407
ENSG00000179588	-0.677915	0.0167823	-0.714198	0.0129499	-0.728918	0.00791823	-0.70701	0.0125501
ENSG00000179820	-0.736086	0.00228659	-0.766664	0.00133482	-0.758606	0.00170992	-0.753785	0.00177711
ENSG00000179841	-1.18186	2.15005e-05	-1.16417	3.04146e-05	-1.1539	3.07012e-05	-1.16664	2.75387e-05
ENSG00000179922	-0.777048	8.59555e-05	-0.764295	0.000163007	-0.755607	0.000164057	-0.76565	0.000137673
ENSG00000179933	0.638395	0.000167715	0.656077	0.000108217	0.678671	0.00014018	0.657714	0.000138704
ENSG00000179941	0.747735	0.000365855	0.772204	0.000224053	0.791764	0.000303873	0.770567	0.000297927
ENSG00000179988	-0.68178	7.33297e-05	-0.689827	9.09251e-05	-0.694456	6.82846e-05	-0.688688	7.75131e-05
ENSG00000180061	0.613523	0.0515413			0.607888	0.0610236	0.610706	0.0562825
ENSG00000180257	0.686779	0.000304999	0.684381	0.000381913	0.694103	0.000368085	0.688421	0.000351666
ENSG00000180479	-0.629404	0.00424548	-0.620062	0.00455844	-0.623791	0.00617018	-0.624419	0.00499137
ENSG00000180509	0.723767	0.00812361	0.672857	0.0124293	0.688114	0.0147273	0.694912	0.0117601
ENSG00000180539	0.849049	0.0232636	0.85599	0.0217834	0.850862	0.0215976	0.851967	0.0222149
ENSG00000180549	0.763197	0.00633108	0.728624	0.00954974	0.751984	0.00656646	0.747935	0.00748243
ENSG00000180626	1.04973	8.6928e-05	1.02962	0.000130275	1.04275	0.000105708	1.0407	0.000107637
ENSG00000180644	-0.606476	0.00518006	-0.63426	0.00326785	-0.633102	0.00330337	-0.624613	0.00391709
ENSG00000180739	-0.833796	0.000137244	-0.850815	9.96454e-05	-0.848318	0.000108061	-0.84431	0.000114983
ENSG00000181218	-0.796001	0.0376182	-0.794111	0.0356341	-0.798541	0.036235	-0.796218	0.0364958
ENSG00000181315	0.599412	0.00284409	0.626361	0.00148991	0.622415	0.0018809	0.616063	0.00207163
ENSG00000181409	-0.864006	0.00615233	-0.856102	0.00830339	-0.856977	0.00791823	-0.859028	0.00745798
ENSG00000181631	1.04086	0.0017606	1.02784	0.00180522	1.02182	0.00159178	1.03017	0.0017192
ENSG00000181873	-0.622283	0.00331752	-0.627753	0.00301084	-0.633999	0.00237238	-0.628012	0.00290025
ENSG00000182010	0.599716	0.0333674	0.562041	0.0537859	0.565994	0.043738	0.575917	0.0436305
ENSG00000182173	-0.583493	0.000131936	-0.58639	0.000163007	-0.577898	0.000159568	-0.582594	0.000151503
ENSG00000182253	-0.73286	0.0633358	-0.682085	0.0826862	-0.676851	0.0881512	-0.697265	0.0780577
ENSG00000182359	0.592955	0.000474296	0.611287	0.000336521	0.59092	0.000270246	0.598388	0.000360354
ENSG00000182481	-0.635512	5.45554e-05	-0.619214	9.90571e-05	-0.595971	7.39753e-05	-0.616899	7.58626e-05
ENSG00000182534	-0.642537	0.0339949	-0.656675	0.0266145	-0.656433	0.0267222	-0.651882	0.0291105
ENSG00000182700	0.835006	3.23648e-05	0.822313	4.37736e-05	0.833668	3.60786e-05	0.830329	3.74057e-05
ENSG00000183484	-0.79385	0.00253341	-0.756993	0.00401736	-0.757832	0.0038758	-0.769558	0.00347552
ENSG00000183508	-1.06389	0.000527855	-1.04499	0.000676605	-1.04941	0.000675523	-1.05276	0.000626661
ENSG00000183696	-0.587834	0.00129712	-0.584303	0.00144198	-0.579909	0.00152673	-0.584015	0.00142194
ENSG00000183723	0.624638	0.00182863	0.611816	0.00240019	0.628407	0.00242804	0.621621	0.00221895
ENSG00000184047	-0.626721	0.00193009	-0.657581	0.000729878	-0.651447	0.00150366	-0.64525	0.00138788
ENSG00000184226	0.798637	0.0136151	0.790107	0.0132419	0.79567	0.0133129	0.794805	0.01339
ENSG00000184588	-1.12993	0.000316621	-1.06164	0.000749133	-1.07181	0.000755132	-1.08779	0.000606962
ENSG00000185022	-1.44791	4.66625e-05	-1.448	6.46088e-05	-1.44203	6.82846e-05	-1.44598	5.98519e-05
ENSG00000185220	0.61702	0.000329961	0.612207	0.000324586	0.607685	0.000330135	0.612304	0.000328228
ENSG00000185338	-0.874785	0.0497283	-0.855762	0.0537164	-0.864159	0.0533754	-0.864902	0.0522734
ENSG00000185347	-0.748354	0.0422534	-0.766782	0.0371612	-0.768135	0.0352484	-0.76109	0.038221
ENSG00000185716	0.583022	0.000255853	0.599526	0.000172023	0.610899	0.000185706	0.597815	0.000204527
ENSG00000185745	1.02498	0.00543896	0.972774	0.00848959	1.01456	0.00576611	1.0041	0.00656489
ENSG00000185875	0.754464	9.21761e-05	0.756432	7.81512e-05	0.765123	9.74745e-05	0.758673	8.92673e-05
ENSG00000185880	0.575995	0.000203688	0.584272	0.000205048	0.590136	0.000207466	0.583468	0.0002054
ENSG00000185950	-1.0791	4.00226e-05	-1.0468	6.41323e-05	-1.04256	6.82846e-05	-1.05615	5.74798e-05
ENSG00000186265	0.980031	4.66625e-05	0.985194	5.88239e-05	0.993955	5.22793e-05	0.986393	5.25885e-05
ENSG00000186407	-0.605541	0.00812361	-0.581249	0.0108007	-0.598531	0.00843486	-0.595107	0.00911973
ENSG00000186431	-1.08081	0.000785065	-1.02418	0.00141545	-1.02613	0.00137479	-1.0437	0.00119177
ENSG00000186446	0.645244	0.00065053	0.650158	0.000511427	0.662534	0.000665999	0.652645	0.000609318
ENSG00000186480	-0.654183	0.00219794	-0.645623	0.00250513	-0.646298	0.00266297	-0.648701	0.00245535
ENSG00000186594	-1.09484	3.18743e-05	-1.06433	5.88239e-05	-1.06385	5.37158e-05	-1.07434	4.8138e-05
ENSG00000186812	0.661505	7.20575e-05	0.667342	7.7217e-05	0.65765	7.25123e-05	0.662166	7.39289e-05
ENSG00000186834	-0.920793	0.001918	-0.911567	0.00201437	-0.911439	0.00236044	-0.9146	0.0020976
ENSG00000186891	-0.592421	0.0427075	-0.565223	0.053553	-0.581755	0.0474623	-0.5798	0.0479076
ENSG00000187187	0.718488	3.18743e-05	0.730519	2.89054e-05	0.743242	2.34718e-05	0.73075	2.80838e-05
ENSG00000187554	0.609821	0.0085084	0.610486	0.00976975	0.606629	0.00811758	0.608979	0.00879858
ENSG00000187860	-0.78648	4.66625e-05	-0.779899	8.68617e-05	-0.790149	5.65608e-05	-0.785509	6.33617e-05
ENSG00000188042	-0.837602	2.99293e-06	-0.812351	5.96642e-06	-0.815623	6.7037e-06	-0.821859	5.22102e-06
ENSG00000188171	0.590357	0.00461558	0.57361	0.0111496	0.595994	0.00649917	0.586654	0.00742145
ENSG00000188211	-0.997102	0.000301073	-0.995015	0.00034727	-1.02262	0.000363338	-1.00491	0.000337227
ENSG00000188229	-0.962396	0.00143069	-0.948446	0.00161262	-0.946465	0.00175878	-0.952436	0.0016007
ENSG00000188321	0.596886	0.000216008	0.600428	0.000211035	0.601346	0.000159568	0.599554	0.000195537
ENSG00000188486	-0.996033	0.0155079	-0.991571	0.0145419	-0.986466	0.0181808	-0.991357	0.0160769
ENSG00000189144	0.592242	3.18743e-05	0.578475	5.88239e-05	0.579062	5.36638e-05	0.58326	4.81207e-05
ENSG00000189298	0.620282	0.000778454	0.617248	0.000973461	0.635992	0.0008084	0.624507	0.000853438
ENSG00000189350	-0.811224	4.18339e-05	-0.861733	2.86633e-05	-0.87305	2.95492e-05	-0.848669	3.33488e-05
ENSG00000189430	-0.710012	0.000974444	-0.763965	0.000434491	-0.7263	0.000792175	-0.733426	0.000733703
ENSG00000196159	-0.62207	0.0340345	-0.651351	0.0272793	-0.664001	0.0266936	-0.645807	0.0293358
ENSG00000196172	0.630575	0.00147196	0.627953	0.00271662	0.637051	0.00123759	0.63186	0.00180872
ENSG00000196329	1.08617	1.07701e-05	1.09478	9.10177e-06	1.11338	7.67043e-06	1.09811	9.18076e-06
ENSG00000196678	0.590611	0.00146651	0.608182	0.00118006	0.6195	0.00130567	0.606098	0.00131741
ENSG00000196781	-0.799832	4.66625e-05	-0.770518	7.28465e-05	-0.767041	7.39753e-05	-0.77913	6.44948e-05
ENSG00000196787	-0.681514	0.0408518	-0.679396	0.0386511	-0.6675	0.0443005	-0.676137	0.0412678
ENSG00000196843	-0.82624	0.00121407	-0.817754	0.00146227	-0.806809	0.00150366	-0.816934	0.00139333
ENSG00000196923	-0.682408	0.00803425	-0.683632	0.00900506	-0.673726	0.00980883	-0.679922	0.00894938
ENSG00000196967	0.594825	0.000217538	0.566613	0.000405131	0.569331	0.000333003	0.576923	0.000318557
ENSG00000197019	-1.25385	0.000124245	-1.23139	0.000157223	-1.23795	0.000207466	-1.24106	0.000162978
ENSG00000197128	0.678148	0.00272843	0.717444	0.00150105	0.72458	0.00178617	0.706724	0.00200522
ENSG00000197153	-0.814834	0.0761591	-0.807773	0.0735024	-0.809962	0.0786525	-0.810856	0.0761047
ENSG00000197162	0.599666	0.00712286	0.605764	0.00614812	0.610431	0.00837779	0.605287	0.00721626
ENSG00000197182	0.690698	0.0148116	0.569285	0.0607831	0.590376	0.0491096	0.616786	0.0415681
ENSG00000197208	-0.930931	0.000238214	-0.902124	0.000352283	-0.89428	0.000414684	-0.909112	0.00033506
ENSG00000197405	-1.07781	6.51991e-05	-1.05405	9.58053e-05	-1.04697	0.000103811	-1.05961	8.82717e-05
ENSG00000197497	0.603628	0.000484836	0.56368	0.00156851	0.575123	0.000849243	0.58081	0.000967531
ENSG00000197632	-1.69564	0.000985197	-1.61682	0.00180522			-1.65623	0.00139521
ENSG00000197780	-0.724446	0.000140219			-0.694761	0.000262377	-0.709603	0.000201298
ENSG00000197782	0.728891	0.000160224	0.709995	0.000185049	0.718153	0.000207466	0.719013	0.000184247
ENSG00000197841	0.626157	0.000569885	0.664423	0.000232483	0.664672	0.000193604	0.651751	0.000331991
ENSG00000197989	-0.74582	0.025318	-0.739985	0.0252918	-0.721331	0.0234736	-0.735712	0.0246944
ENSG00000198019	0.57727	0.0117882	0.617453	0.00819451	0.609298	0.010777	0.60134	0.0102532
ENSG00000198105	0.837196	7.77623e-06	0.836987	7.06535e-06	0.835898	6.7037e-06	0.836694	7.18176e-06
ENSG00000198121	0.707865	0.012469	0.829628	0.00330698	0.783092	0.0049131	0.773528	0.00689637
ENSG00000198298	0.620787	6.15812e-05	0.621656	6.41323e-05	0.637117	7.39753e-05	0.62652	6.65629e-05
ENSG00000198355	-0.696571	0.0170453	-0.674575	0.0193548	-0.673451	0.0230666	-0.681532	0.0198222
ENSG00000198369	-0.63785	0.0026607	-0.659378	0.00197047	-0.679557	0.00219294	-0.658928	0.0022747
ENSG00000198517	-0.643421	0.00384227	-0.645281	0.00398398	-0.63354	0.00359479	-0.640748	0.00380701
ENSG00000198538	0.617662	0.00078022	0.579742	0.00220261	0.581755	0.00197619	0.593053	0.00165301
ENSG00000198574	-0.701415	0.0060339	-0.698984	0.00532743	-0.696629	0.00561958	-0.699009	0.0056603
ENSG00000198682	-0.876917	0.00137415	-0.868811	0.00146125	-0.85509	0.00170992	-0.866939	0.00151511
ENSG00000198719	-0.750518	0.00225176	-0.74249	0.00285448	-0.734853	0.00275257	-0.74262	0.00261961
ENSG00000203814	-0.713683	0.0416806	-0.722905	0.0391494	-0.716967	0.0426986	-0.717852	0.0411762
ENSG00000203865	0.673939	0.000585948	0.654866	0.000943165	0.662279	0.000785813	0.663695	0.000771642
ENSG00000203872	0.586914	0.000654842	0.558463	0.00116015	0.556487	0.00127077	0.567288	0.00102859
ENSG00000204103	-1.07468	0.00102633	-1.09567	0.000789766	-1.09133	0.000861972	-1.08723	0.000892688
ENSG00000204186	-0.706661	0.00344415	-0.69189	0.00450923	-0.687615	0.00513303	-0.695389	0.00436214
ENSG00000204389	0.635048	0.0847509	0.67913	0.0836079	0.60073	0.124952	0.638303	0.0977702
ENSG00000204611	0.891132	4.0217e-05	0.899976	4.82342e-05	0.913618	4.70901e-05	0.901575	4.51804e-05
ENSG00000204623	0.633686	0.000251448	0.628743	0.000400036	0.622211	0.000432136	0.628213	0.000361206
ENSG00000204650	0.575217	0.0017143	0.596267	0.0013892	0.595589	0.00151677	0.589024	0.00154009
ENSG00000204923	0.667719	3.99633e-05	0.680896	3.88709e-05	0.697045	5.20022e-05	0.681887	4.36121e-05
ENSG00000204934	0.694743	0.00419448	0.682866	0.00619644	0.669328	0.0043621	0.682313	0.00491767
ENSG00000205056	1.18056	0.000776845	1.19019	0.000833861	1.17573	0.000859854	1.18216	0.00082352
ENSG00000205189	-0.880326	0.000882312	-0.858937	0.00133979	-0.86904	0.00150902	-0.869435	0.00124371
ENSG00000205336	-0.807289	0.000991593	-0.87642	0.000459135	-0.873795	0.0004971	-0.852501	0.000649276
ENSG00000205710	-0.919876	0.0144125	-0.91762	0.0135397	-0.895505	0.0164204	-0.911	0.0147909
ENSG00000205930	0.828948	0.000316621	0.830922	0.000394662	0.889728	0.000318232	0.849866	0.000343171
ENSG00000207205	-0.731932	0.0583845	-0.694175	0.0778331	-0.685546	0.0988725	-0.703884	0.0783633
ENSG00000211459	-2.72293	6.62464e-09	-2.79353	5.3086e-09	-3.02883	8.55422e-11	-2.84843	4.00626e-09
ENSG00000211787	0.625517	0.000151264	0.623953	0.00017226	0.671999	0.000106707	0.64049	0.00014341
ENSG00000211788	0.647396	0.00443065	0.580693	0.0107648	0.56981	0.0122012	0.5993	0.00913222
ENSG00000211790	0.642687	0.00129449	0.680359	0.00111209	0.684701	0.000869742	0.669249	0.00109211
ENSG00000211793	0.990155	7.77623e-06	1.03305	7.06535e-06	1.04799	6.7037e-06	1.02373	7.18176e-06
ENSG00000211795	0.605532	0.00143069	0.627686	0.00119264	0.62109	0.00141502	0.618103	0.00134612
ENSG00000213203	0.740529	8.1145e-05	0.761094	6.68247e-05	0.765848	6.82846e-05	0.755824	7.20847e-05
ENSG00000214894	0.961085	0.00025315	1.0225	9.99148e-05	1.03405	0.000139566	1.00588	0.00016421
ENSG00000215244	-0.579562	0.0447147	-0.660966	0.0200488	-0.676824	0.0188512	-0.639117	0.0278716
ENSG00000215271	0.806356	6.27836e-05	0.797961	0.000121548	0.79479	8.07534e-05	0.799702	8.83616e-05
ENSG00000215458	0.635147	0.0430774	0.608445	0.0589414	0.590808	0.0606843	0.611467	0.0542344
ENSG00000216490	-0.596473	0.049767	-0.62093	0.0412137	-0.625885	0.044602	-0.614429	0.0451942
ENSG00000218018	-1.25967	2.99293e-06	-1.22329	5.96642e-06	-1.23634	3.85796e-06	-1.23977	4.27243e-06
ENSG00000225423	-0.339043	0.115164	-0.703815	0.00696998	-0.742086	0.00692032	-0.594981	0.043018
ENSG00000225614	-0.812862	0.000849245	-0.866459	0.000455292	-0.844888	0.000682791	-0.841403	0.000662443
ENSG00000225891	0.632439	6.62439e-05	0.601909	0.000866283	0.613622	0.000420693	0.61599	0.000451074
ENSG00000226380	-0.673427	0.00158991	-0.669567	0.0015221	-0.698353	0.00194004	-0.680449	0.00168402
ENSG00000229644	-1.21606	0.00920904	-1.10527	0.0179264			-1.16067	0.0135677
ENSG00000229989	-0.630597	0.00806818	-0.636782	0.0066823	-0.640911	0.00721749	-0.636097	0.00732266
ENSG00000230562	-0.526382	0.00352415	-0.809273	0.000759515	-0.978894	0.000212299	-0.771517	0.00149866
ENSG00000230701	-0.472804	0.0260755	-0.640401	0.0100379	-0.652722	0.0100477	-0.588642	0.015387
ENSG00000230732	-0.626771	0.00225176	-0.644213	0.00148331	-0.657121	0.00166045	-0.642702	0.00179851
ENSG00000232021	0.603611	0.00675355	0.588482	0.00826865	0.610385	0.00655742	0.600826	0.00719321
ENSG00000232187	-0.770907	0.000855121			-0.756883	0.0222855	-0.763895	0.0115703
ENSG00000232810	-0.715094	0.106507	-0.742311	0.0856126	-0.739833	0.091174	-0.732413	0.0944313
ENSG00000232956	-0.677487	0.00121407	-0.665585	0.00164095	-0.661173	0.00175878	-0.668082	0.00153793
ENSG00000233392	-0.641823	0.0613868	-0.703098	0.0396624	-0.698427	0.0536643	-0.681116	0.0515712
ENSG00000234975	-0.651598	0.00467163	-0.775769	0.00917224	-0.756302	0.0214602	-0.727889	0.011768
ENSG00000235245	-0.587175	0.00368571	-0.609568	0.00280968	-0.588931	0.00279086	-0.595225	0.00309542
ENSG00000235532	0.67565	0.00356602	0.705554	0.0021319	0.713849	0.00234951	0.698351	0.00268248
ENSG00000235750	0.704721	4.0217e-05	0.702619	5.88239e-05	0.708407	5.32625e-05	0.705249	5.07678e-05
ENSG00000236525	-0.655684	0.00984143	-0.797126	0.00126386	-0.805278	0.00218268	-0.752696	0.00442932
ENSG00000236790	-0.570666	0.0120848	-0.603872	0.00700812	-0.596955	0.00755171	-0.590498	0.00888153
ENSG00000237264	-0.620143	0.00843364			-0.828165	0.00721077	-0.724154	0.0078222
ENSG00000237499	-0.594567	0.00291259	-0.589547	0.00322058	-0.587927	0.00321157	-0.59068	0.00311491
ENSG00000237943	0.621512	0.000218457	0.638953	0.000143669	0.649993	0.00013531	0.636819	0.000165812
ENSG00000238113	1.24196	8.09933e-05	1.17971	0.000186771	1.18065	0.000144084	1.20077	0.000137283
ENSG00000243609	-0.628831	0.011862	-0.698274	0.00349266	-0.690213	0.00491624	-0.672439	0.00675698
ENSG00000245164	0.853096	0.000502628	0.844632	0.000859525	0.838979	0.000432136	0.845569	0.000598096
ENSG00000245275	0.59644	0.00440785	0.565466	0.0088105	0.570015	0.00649066	0.577307	0.00656967
ENSG00000246067	0.787441	2.29106e-05	0.798148	2.27411e-05	0.815417	2.36066e-05	0.800335	2.30861e-05
ENSG00000246084	0.819957	1.24794e-05	0.833045	9.49634e-06	0.843545	7.5697e-06	0.832182	9.84849e-06
ENSG00000246223	0.723117	0.000262141	0.748752	0.000200517	0.75512	0.000158831	0.74233	0.000207163
ENSG00000246790	0.864374	5.02656e-05	0.845357	7.08455e-05	0.862613	5.73193e-05	0.857448	5.94768e-05
ENSG00000248283	-0.805847	0.00476968	-0.870999	0.00218087	-0.881777	0.00227772	-0.852874	0.00307609
ENSG00000248323	-1.28794	0.00234843	-1.28693	0.00233405	-1.2938	0.00234179	-1.28956	0.00234143
ENSG00000248508	0.564367	0.00319948	0.601777	0.00211806	0.602787	0.00232311	0.589644	0.00254688
ENSG00000249096	0.734124	0.00548246	0.673298	0.00996137	0.662634	0.0114416	0.690019	0.00896181
ENSG00000249806	0.773659	0.00100465			0.815774	0.00048395	0.794716	0.000744298
ENSG00000251215	0.775436	0.00631452	0.616925	0.0359732	0.627335	0.0308391	0.673232	0.0243756
ENSG00000251682	-0.658402	0.0146261	-0.705376	0.00823459	-0.717945	0.00896824	-0.693908	0.0106096
ENSG00000253372	-0.945757	0.0123032	-0.969058	0.00948205	-0.978007	0.00939889	-0.964274	0.0103947
ENSG00000254685	0.784027	0.00101145	0.798045	0.000762828	0.804238	0.000762248	0.795437	0.00084551
ENSG00000255717	-0.815086	0.00262519	-0.793643	0.00376712	-0.77243	0.00386749	-0.79372	0.00341993
ENSG00000255733	0.903054	1.72175e-05	0.825862	9.61487e-05	0.811225	9.80488e-05	0.846714	7.04716e-05
ENSG00000256294	0.598262	0.000651674	0.588642	0.000759515	0.594739	0.000645242	0.593881	0.000685477
ENSG00000257242	-0.760096	0.00484231	-0.778588	0.00392161	-0.783735	0.00446416	-0.77414	0.00440936
ENSG00000258227	-1.33015	0.00453391	-1.35145	0.00376061	-1.37727	0.00359301	-1.35295	0.00396251
ENSG00000259049	0.836807	0.000186875	0.843668	0.000236771	0.840597	0.000207466	0.840357	0.000210371
ENSG00000260260	-0.70973	0.0208824	-0.704161	0.0210924	-0.696557	0.0201503	-0.703483	0.0207084
ENSG00000260368	-0.87047	0.00443065	-0.897854	0.00306722	-0.912368	0.00471505	-0.893564	0.00407097
ENSG00000260708	-0.786637	0.00495079	-0.757451	0.00743738			-0.772044	0.00619408
ENSG00000260711	0.802983	0.00119423	0.787458	0.00151088	0.785086	0.00163593	0.791842	0.00144702
ENSG00000261270	-0.862469	0.0104288			-0.843381	0.0229239	-0.852925	0.0166764
ENSG00000261326	1.31742	0.000370951	1.31684	0.000308024	1.30332	0.000340942	1.31253	0.000339972
ENSG00000261366	0.569357	0.0134954	0.565447	0.0121538	0.585726	0.0113359	0.57351	0.0123283
ENSG00000261526	-0.70479	0.000527855	-0.651414	0.0013821	-0.659986	0.00123759	-0.672063	0.00104918
ENSG00000261824	0.72945	1.8731e-05	0.701805	4.20625e-05	0.69579	3.18422e-05	0.709015	3.08786e-05
ENSG00000262074	-0.46955	0.228757	-0.848754	0.0876911	-0.792969	0.0831227	-0.703758	0.13319
ENSG00000262202	-1.17423	0.0126268	-1.15552	0.00775232	-1.29369	0.0177039	-1.20781	0.0126943
ENSG00000263002	0.885083	2.15005e-05	0.87806	3.66371e-05	0.884992	2.53294e-05	0.882712	2.78223e-05
ENSG00000263327	0.71838	0.000189519	0.725079	0.000307512	0.707203	0.000310867	0.716887	0.000269299
ENSG00000266946	-0.569602	0.0683302	-0.619135	0.0447485	-0.610108	0.0507613	-0.599615	0.0546133
ENSG00000267519	-1.02991	0.00727059	-1.07464	0.00485493	-1.06505	0.00586704	-1.05653	0.00599752
ENSG00000267575	0.883207	2.2554e-05	0.845876	5.88239e-05	0.861938	5.12996e-05	0.863674	4.42258e-05
ENSG00000267731	0.592792	0.0220953	0.576269	0.0245583	0.582335	0.0259649	0.583799	0.0242062
ENSG00000269001	0.679086	0.00121407	0.701338	0.001181	0.698182	0.00120643	0.692869	0.0012005
ENSG00000269688	-0.811721	3.18743e-05	-0.776768	5.88239e-05	-0.789351	5.74419e-05	-0.792613	4.938e-05
ENSG00000269821	-0.816187	0.0263438	-0.838135	0.0205541	-0.837747	0.0207659	-0.830689	0.0225546
ENSG00000272256	-0.694069	0.0162174	-0.655494	0.0252136	-0.663408	0.0256331	-0.67099	0.0223547
ENSG00000272335	0.577626	0.00224296	0.58172	0.00171615	0.601202	0.00129665	0.586849	0.00175192
ENSG00000272356	0.933572	0.000248144	0.825541	0.00141545	0.83117	0.0011542	0.863428	0.000939265
ENSG00000272398	0.634752	0.0354422	0.653899	0.0283747	0.649354	0.0282427	0.646002	0.0306865
ENSG00000273221	0.555022	0.0193471	0.593415	0.0122401	0.601912	0.0137902	0.58345	0.0151258
ENSG00000273253	-0.700584	0.00600473	-0.640804	0.014249	-0.669463	0.00756025	-0.670284	0.00927131
ENSG00000273373	0.749626	0.00122845	0.680382	0.00333387	0.688291	0.00320103	0.7061	0.00258778
ENSG00000273703	-0.818009	0.00974967	-0.828505	0.00840775	-0.839206	0.0096967	-0.828573	0.00928471
ENSG00000273768	-0.457516	0.0819713	-0.972398	0.0139275	-0.628808	0.093989	-0.686241	0.063296
ENSG00000273802	-0.646095	0.0939493	-0.632783	0.0979925	-0.636688	0.106743	-0.638522	0.0995615
ENSG00000274114	0.642157	0.000671594			0.653554	0.00112863	0.647856	0.000900112
ENSG00000274349	0.665468	0.00294973	0.723091	0.00149401	0.721463	0.000963686	0.703341	0.00180248
ENSG00000274641	-0.887696	0.0168105	-0.884011	0.0160891	-0.885424	0.0180398	-0.88571	0.0169798
ENSG00000274997	-0.846489	0.0387456	-0.834774	0.0389344	-0.834404	0.0420197	-0.838556	0.0398999
ENSG00000275111	0.684654	0.00663807	0.692053	0.0061112	0.702006	0.00588302	0.692904	0.00621077
ENSG00000275405	-0.589352	0.0643979	-1.241	0.00122621	-0.610131	0.0841103	-0.813495	0.0499115
ENSG00000275714	-0.709087	0.0222337	-0.680386	0.0290628	-0.685777	0.0305384	-0.69175	0.0272783
ENSG00000275993	-1.57638	0.00018742	-1.53087	0.000941741	-1.51392	0.00117234	-1.54039	0.000767168
ENSG00000276216	-1.13771	0.00171858	-1.18876	0.00110904	-1.19027	0.00137323	-1.17225	0.00140028
ENSG00000277075	-0.59086	0.0550143	-0.581308	0.0588414	-0.583605	0.0655771	-0.585258	0.0598109
ENSG00000278195	0.697206	0.00372886	0.716372	0.00332585	0.729074	0.0031358	0.714218	0.00339684
ENSG00000278463	-0.755839	0.0880219	-0.731473	0.0960995	-0.726052	0.106671	-0.737788	0.0969308
ENSG00000278619	0.74768	0.000773959	0.736314	0.000971424	0.760379	0.00122776	0.748124	0.000991047
ENSG00000278637	-0.880326	0.000985659	-0.835074	0.00194223	-0.851625	0.00205329	-0.855675	0.00166039
ENSG00000278768	1.11167	3.99633e-05	1.09085	6.73308e-05	1.07465	5.20022e-05	1.09239	5.30988e-05
ENSG00000279086	-0.845568	0.000654947	-0.799005	0.00141545			-0.822287	0.0010352
ENSG00000279166	-0.618942	0.00932874	-0.680578	0.00336247	-0.696449	0.00413234	-0.665323	0.00560785
ENSG00000279476	-0.976086	0.00219696	-1.08817	0.000682378	-1.05526	0.000884018	-1.03984	0.00125445
ENSG00000279500	-0.638166	0.000474296	-0.669396	0.000211035	-0.665852	0.000235475	-0.657805	0.000306935
ENSG00000279792	-0.741984	0.000832818	-0.760783	0.00072505	-0.747895	0.000878041	-0.750221	0.000811969
ENSG00000279908	-0.906152	0.00203559	-0.892506	0.00253082	-0.898209	0.002224	-0.898955	0.00226347
ENSG00000280128	0.598071	0.00140364	0.551545	0.00370514	0.56189	0.00316453	0.570502	0.00275777
ENSG00000280138	-0.752732	0.00493683	-0.798515	0.00257107	-0.796482	0.00275257	-0.782576	0.00342016
ENSG00000280734	0.773606	3.99633e-05	0.728366	0.000135471	0.723286	6.82846e-05	0.741753	8.12396e-05
ENSG00000281106	1.3745	0.000167715	1.35581	0.000197363	1.36751	0.000150842	1.36594	0.000171973
ENSG00000281207	-0.746311	0.00321404	-0.777332	0.00238321	-0.783383	0.00242864	-0.769009	0.0026753
ENSG00000282988	-0.8655	0.0825534	-0.889345	0.0695144	-0.871001	0.0882047	-0.875282	0.0800908
ENSG00000284770	0.668413	0.00176682	0.624075	0.00342855	0.638644	0.00342794	0.643711	0.00287444
ENSG00000285106	-0.62764	0.015596	-0.654953	0.0097136	-0.653647	0.0109053	-0.645413	0.0120716
ENSG00000285646	-0.750693	0.0677653	-0.700341	0.0900746	-0.718797	0.090018	-0.723277	0.0826193
ENSG00000286285	0.974524	1.07701e-05	0.951491	1.48267e-05	0.976713	1.56862e-05	0.967576	1.3761e-05
ENSG00000286522	-0.60429	0.0406179	-0.567595	0.0534124	-0.572188	0.051678	-0.581357	0.0485694
ENSG00000286721	0.588616	0.0084516	0.555455	0.0121897	0.563289	0.0116302	0.56912	0.0107572
ENSG00000286809	0.807855	0.00180788	0.755014	0.00336247	0.758817	0.00331258	0.773895	0.00282764
ENSG00000287467	0.609773	0.00624662	0.543754	0.0157513	0.537881	0.0175452	0.563803	0.013181
ENSG00000287978	-0.731661	0.0577922	-0.600711	0.147624	-0.679538	0.0984462	-0.670637	0.101287
ENSG00000288025	0.950225	0.000168018			0.838366	0.00152673	0.894296	0.000847372
ENSG00000288596	0.813672	0.000707254	0.812977	0.000690048	0.814375	0.000894107	0.813675	0.000763803
ENSG00000288670	0.584899	0.000394421	0.572234	0.000571408	0.587366	0.000512959	0.5815	0.000492929
