# Supplementary material for: Gulf War Illness Induced Sex-Specific Transcriptional Differences Under Stressful Conditions
Source: Int J Mol Sci. 2025 Apr 11;26(8):3610. doi: 10.3390/ijms26083610 (PMC12026906; doi:10.3390/ijms26083610)
Supplement: Supplementary file 1 [file ijms-26-03610-s001.zip › Supplementary Table S4.xlsx]

## Sheet: Overlap
Supplementary Table S4. Differentially expressed genes in Healthy females between recvovery (T2) and maximal exertion (T1).
Ensembl ID	Gene name	Gene description	Log2(FoldChange)	False discovery rate
ENSG00000205056	LINC02397	lncRNA	1.4943	1.85853e-05
ENSG00000121807	CCR2	protein_coding	1.38666	3.35423e-05
ENSG00000181631	P2RY13	protein_coding	1.39836	1.41409e-05
ENSG00000134061	CD180	protein_coding	1.22736	2.36272e-05
ENSG00000261326	LINC01355	lncRNA	1.21048	0.00076489
ENSG00000238113	LINC01410	lncRNA	1.2079	7.56538e-05
ENSG00000170915	PAQR8	protein_coding	1.21669	1.01109e-06
ENSG00000127954	STEAP4	protein_coding	1.20146	8.17677e-05
ENSG00000186265	BTLA	protein_coding	1.22611	1.45916e-07
ENSG00000136997	MYC	protein_coding	1.2112	3.57254e-10
ENSG00000174500	GCSAM	protein_coding	1.17146	1.17995e-06
ENSG00000174123	TLR10	protein_coding	1.17669	3.92657e-05
ENSG00000248429	FAM198B-AS1	lncRNA	1.11736	0.000761005
ENSG00000136630	HLX	protein_coding	1.16878	3.41135e-05
ENSG00000198019	FCGR1B	protein_coding	1.10788	2.12362e-06
ENSG00000173208	ABCD2	protein_coding	1.14318	3.3909e-08
ENSG00000235532	LINC00402	lncRNA	1.1736	3.68932e-07
ENSG00000151490	PTPRO	protein_coding	1.09794	3.15866e-09
ENSG00000171115	GIMAP8	protein_coding	1.03777	0.000167144
ENSG00000164124	TMEM144	protein_coding	1.12202	0.000323418
ENSG00000272398	CD24	protein_coding	1.08651	0.000143046
ENSG00000163606	CD200R1	protein_coding	1.0804	1.82082e-07
ENSG00000180626	ZNF594	protein_coding	1.02073	0.000119087
ENSG00000278768	BACE1-AS	lncRNA	1.03112	0.000176307
ENSG00000109654	TRIM2	protein_coding	1.11643	4.18447e-05
ENSG00000121858	TNFSF10	protein_coding	0.995627	0.000288936
ENSG00000139174	PRICKLE1	protein_coding	1.04226	5.97263e-06
ENSG00000111846	GCNT2	protein_coding	0.927313	2.97661e-05
ENSG00000123405	NFE2	protein_coding	0.820543	0.00471867
ENSG00000163563	MNDA	protein_coding	0.987096	0.000332407
ENSG00000245164	LINC00861	lncRNA	0.989442	4.19254e-05
ENSG00000196329	GIMAP5	protein_coding	1.00801	1.8441e-05
ENSG00000246223	LINC01550	lncRNA	1.00227	6.35835e-07
ENSG00000163568	AIM2	protein_coding	0.976365	1.76826e-05
ENSG00000073756	PTGS2	protein_coding	0.922088	0.0239277
ENSG00000184226	PCDH9	protein_coding	0.952709	0.00207444
ENSG00000186205	MTARC1	protein_coding	0.853482	0.0011209
ENSG00000175857	GAPT	protein_coding	0.942715	7.18039e-05
ENSG00000163154	TNFAIP8L2	protein_coding	0.839935	0.00226635
ENSG00000111728	ST8SIA1	protein_coding	0.890113	2.77037e-05
ENSG00000225101	OR52K3P	transcribed_unprocessed_pseudogene	0.849754	0.000479113
ENSG00000160321	ZNF208	protein_coding	0.894536	0.000569996
ENSG00000205930	C21orf62-AS1	lncRNA	0.84256	0.000558044
ENSG00000187554	TLR5	protein_coding	0.854663	0.000184316
ENSG00000153140	CETN3	protein_coding	0.858727	9.64148e-05
ENSG00000114737	CISH	protein_coding	0.771602	0.0115217
ENSG00000157168	NRG1	protein_coding	0.882395	0.00716184
ENSG00000161298	ZNF382	protein_coding	0.908307	2.17733e-08
ENSG00000157445	CACNA2D3	protein_coding	0.859274	0.000378679
ENSG00000100721	TCL1A	protein_coding	0.926961	0.0104069
ENSG00000164512	ANKRD55	protein_coding	0.914613	0.000322199
ENSG00000152213	ARL11	protein_coding	0.785988	0.000468953
ENSG00000133574	GIMAP4	protein_coding	0.865564	0.000216183
ENSG00000255733	IFNG-AS1	lncRNA	0.880044	1.23961e-05
ENSG00000146904	EPHA1	protein_coding	0.812658	0.000229045
ENSG00000019991	HGF	protein_coding	0.868573	0.000198476
ENSG00000211793	TRAV9-2	TR_V_gene	0.884313	5.61582e-05
ENSG00000178966	RMI1	protein_coding	0.783425	0.00060879
ENSG00000179144	GIMAP7	protein_coding	0.805671	0.000248152
ENSG00000165490	DDIAS	protein_coding	0.787151	0.00135825
ENSG00000132704	FCRL2	protein_coding	0.733033	0.00675453
ENSG00000204789	ZNF204P	processed_pseudogene	0.84507	1.20892e-05
ENSG00000125703	ATG4C	protein_coding	0.852013	1.91104e-06
ENSG00000139193	CD27	protein_coding	0.805419	4.73135e-06
ENSG00000269001	AC092070.2	transcribed_unprocessed_pseudogene	0.778969	0.000270456
ENSG00000117009	KMO	protein_coding	0.615164	0.0659006
ENSG00000137078	SIT1	protein_coding	0.794013	0.000212483
ENSG00000117322	CR2	protein_coding	0.807024	0.00050861
ENSG00000134460	IL2RA	protein_coding	0.785415	2.58934e-05
ENSG00000254685	FPGT	protein_coding	0.816376	0.000450515
ENSG00000135318	NT5E	protein_coding	0.816153	0.000771958
ENSG00000128872	TMOD2	protein_coding	0.793034	1.87474e-06
ENSG00000128000	ZNF780B	protein_coding	0.798842	7.11489e-06
ENSG00000235750	KIAA0040	protein_coding	0.784284	2.4448e-06
ENSG00000267575	AC006504.5	lncRNA	0.756207	0.000267576
ENSG00000073331	ALPK1	protein_coding	0.778703	1.41691e-06
ENSG00000185875	THNSL1	protein_coding	0.749753	0.000230324
ENSG00000248309	MEF2C-AS1	lncRNA	0.73987	0.000153112
ENSG00000246067	RAB30-DT	lncRNA	0.709659	0.000163267
ENSG00000117228	GBP1	protein_coding	0.634746	0.027754
ENSG00000121486	TRMT1L	protein_coding	0.762329	5.0395e-05
ENSG00000215271	HOMEZ	protein_coding	0.735107	0.000280926
ENSG00000137942	FNBP1L	protein_coding	0.729625	5.19444e-05
ENSG00000171451	DSEL	protein_coding	0.760445	0.00159917
ENSG00000204923	FBXO48	protein_coding	0.743028	1.51197e-05
ENSG00000187187	ZNF546	protein_coding	0.748033	1.07718e-05
ENSG00000156738	MS4A1	protein_coding	0.73353	0.00356449
ENSG00000263002	ZNF234	protein_coding	0.673853	0.00139966
ENSG00000105967	TFEC	protein_coding	0.766764	0.00048659
ENSG00000237943	PRKCQ-AS1	lncRNA	0.785201	1.83218e-06
ENSG00000111863	ADTRP	protein_coding	0.814116	0.00249529
ENSG00000143457	GOLPH3L	protein_coding	0.723191	0.000138015
ENSG00000163406	SLC15A2	protein_coding	0.719757	0.0017517
ENSG00000233355	CHRM3-AS2	lncRNA	0.810221	0.0001912
ENSG00000135218	CD36	protein_coding	0.751514	0.000246636
ENSG00000204611	ZNF616	protein_coding	0.702674	0.00173991
ENSG00000183723	CMTM4	protein_coding	0.721955	0.000435321
ENSG00000286330	AL353660.1	lncRNA	0.809078	0.000717226
ENSG00000132185	FCRLA	protein_coding	0.705022	0.00511043
ENSG00000174946	GPR171	protein_coding	0.7541	0.000413805
ENSG00000152894	PTPRK	protein_coding	0.750837	0.0027781
ENSG00000206344	HCG27	lncRNA	0.709609	1.92612e-05
ENSG00000135828	RNASEL	protein_coding	0.700825	3.06199e-05
ENSG00000229153	EPHA1-AS1	lncRNA	0.638381	0.00133401
ENSG00000156239	N6AMT1	protein_coding	0.714448	5.87636e-05
ENSG00000279170	TSTD3	protein_coding	0.728058	0.00218399
ENSG00000161048	NAPEPLD	protein_coding	0.739053	0.000811767
ENSG00000198105	ZNF248	protein_coding	0.721076	4.01343e-05
ENSG00000246084	LINC02325	lncRNA	0.772591	2.77496e-05
ENSG00000095585	BLNK	protein_coding	0.680714	0.000750877
ENSG00000115271	GCA	protein_coding	0.710795	0.000263991
ENSG00000213203	GIMAP1	protein_coding	0.679198	0.000306322
ENSG00000230006	ANKRD36BP2	transcribed_unprocessed_pseudogene	0.736943	0.00385261
ENSG00000138795	LEF1	protein_coding	0.752513	1.23961e-06
ENSG00000062716	VMP1	protein_coding	0.687376	1.826e-05
ENSG00000248727	LINC01948	lncRNA	0.711852	0.000120061
ENSG00000146592	CREB5	protein_coding	0.691557	0.000699538
ENSG00000182010	RTKN2	protein_coding	0.754425	0.00489822
ENSG00000150337	FCGR1A	protein_coding	0.60676	0.0105648
ENSG00000135211	TMEM60	protein_coding	0.660739	0.000353517
ENSG00000174130	TLR6	protein_coding	0.677982	3.42231e-05
ENSG00000173614	NMNAT1	protein_coding	0.621253	0.00298704
ENSG00000117090	SLAMF1	protein_coding	0.716764	8.89776e-07
ENSG00000196172	ZNF681	protein_coding	0.712153	0.000331339
ENSG00000091106	NLRC4	protein_coding	0.642967	0.0056365
ENSG00000111879	FAM184A	protein_coding	0.620017	0.0160031
ENSG00000203865	ATP1A1-AS1	lncRNA	0.653806	0.00122756
ENSG00000070371	CLTCL1	protein_coding	0.660018	0.00207766
ENSG00000145416	MARCHF1	protein_coding	0.718037	0.000299476
ENSG00000172322	CLEC12A	protein_coding	0.6529	0.00732844
ENSG00000259049	AL139317.3	lncRNA	0.649024	0.00458144
ENSG00000116729	WLS	protein_coding	0.734588	0.000282479
ENSG00000197937	ZNF347	protein_coding	0.675802	3.45841e-05
ENSG00000113749	HRH2	protein_coding	0.584067	0.0160149
ENSG00000103351	CLUAP1	protein_coding	0.683425	6.42791e-06
ENSG00000164398	ACSL6	protein_coding	0.730551	0.000501658
ENSG00000172086	KRCC1	protein_coding	0.663174	0.000891496
ENSG00000124786	SLC35B3	protein_coding	0.660308	4.03253e-05
ENSG00000089012	SIRPG	protein_coding	0.64703	0.000212568
ENSG00000198673	TAFA2	protein_coding	0.664895	6.34472e-05
ENSG00000261824	LINC00662	lncRNA	0.680373	2.5408e-05
ENSG00000274349	ZNF658	protein_coding	0.692676	0.00181467
ENSG00000223768	LINC00205	lncRNA	0.653632	1.45821e-05
ENSG00000197013	ZNF429	protein_coding	0.631079	0.00146572
ENSG00000104427	ZC2HC1A	protein_coding	0.730079	0.000819907
ENSG00000255240	AP001636.3	lncRNA	0.657	0.0127667
ENSG00000196678	ERI2	protein_coding	0.635045	0.000922899
ENSG00000177425	PAWR	protein_coding	0.65197	0.000404603
ENSG00000163611	SPICE1	protein_coding	0.682844	2.2654e-05
ENSG00000172005	MAL	protein_coding	0.69323	6.57762e-05
ENSG00000237765	FAM200B	protein_coding	0.675491	0.00033769
ENSG00000260711	AL121839.2	lncRNA	0.684326	0.00472278
ENSG00000146243	IRAK1BP1	protein_coding	0.633231	0.000551063
ENSG00000120526	NUDCD1	protein_coding	0.684896	4.09155e-05
ENSG00000133561	GIMAP6	protein_coding	0.62163	0.00158406
ENSG00000261997	AC007336.1	lncRNA	0.666377	0.00465958
ENSG00000119640	ACYP1	protein_coding	0.628399	0.000634479
ENSG00000138756	BMP2K	protein_coding	0.641585	1.4405e-05
ENSG00000172673	THEMIS	protein_coding	0.680764	0.000263635
ENSG00000029639	TFB1M	protein_coding	0.685328	1.00114e-05
ENSG00000180787	ZFP3	protein_coding	0.669691	4.35965e-05
ENSG00000231999	LRRC8C-DT	lncRNA	0.647333	3.59755e-05
ENSG00000138794	CASP6	protein_coding	0.626406	5.51745e-06
ENSG00000048052	HDAC9	protein_coding	0.661978	1.41161e-06
ENSG00000120868	APAF1	protein_coding	0.604835	0.000635652
ENSG00000137806	NDUFAF1	protein_coding	0.571529	0.00334154
ENSG00000164241	C5orf63	protein_coding	0.638654	0.000369692
ENSG00000125863	MKKS	protein_coding	0.642657	0.00293683
ENSG00000112304	ACOT13	protein_coding	0.584271	0.000615655
ENSG00000156869	FRRS1	protein_coding	0.570172	0.00585845
ENSG00000270574	AC010680.2	lncRNA	0.607814	0.000335831
ENSG00000163171	CDC42EP3	protein_coding	0.571734	0.00019279
ENSG00000233184	AC093157.1	lncRNA	0.638864	3.95388e-06
ENSG00000174136	RGMB	protein_coding	0.671024	0.000234553
ENSG00000186522	SEPTIN10	protein_coding	0.645165	0.000123471
ENSG00000272498	AC090948.2	lncRNA	0.698136	0.00094592
ENSG00000064763	FAR2	protein_coding	0.632909	2.38946e-05
ENSG00000278897	AC020951.1	TEC	0.618978	0.00206698
ENSG00000268471	MIR4453HG	lncRNA	0.635552	0.000153253
ENSG00000197705	KLHL14	protein_coding	0.662117	0.00564766
ENSG00000250155	AC008957.1	lncRNA	0.63218	0.00814272
ENSG00000110077	MS4A6A	protein_coding	0.610581	0.00250841
ENSG00000136111	TBC1D4	protein_coding	0.625455	6.41226e-06
ENSG00000234684	SDCBP2-AS1	lncRNA	0.607359	8.38863e-05
ENSG00000172915	NBEA	protein_coding	0.65428	0.000891684
ENSG00000049883	PTCD2	protein_coding	0.617481	1.29073e-06
ENSG00000179240	GVQW3	protein_coding	0.583548	0.00261533
ENSG00000211788	TRAV13-1	TR_V_gene	0.637504	0.0050733
ENSG00000189144	ZNF573	protein_coding	0.611324	1.0954e-05
ENSG00000204219	TCEA3	protein_coding	0.634871	5.25739e-05
ENSG00000168685	IL7R	protein_coding	0.629784	0.000114445
ENSG00000124374	PAIP2B	protein_coding	0.645406	0.000220126
ENSG00000286809	AC008964.1	lncRNA	0.633954	0.0121424
ENSG00000277406	SEC22B4P	transcribed_unprocessed_pseudogene	0.643074	0.00287712
ENSG00000138604	GLCE	protein_coding	0.624447	5.04368e-05
ENSG00000102738	MRPS31	protein_coding	0.587606	0.00019879
ENSG00000243176	AC092944.1	lncRNA	0.590756	0.000383273
ENSG00000182700	IGIP	protein_coding	0.637697	0.000993336
ENSG00000115170	ACVR1	protein_coding	0.572358	4.31813e-07
ENSG00000120915	EPHX2	protein_coding	0.612455	0.000177221
ENSG00000138061	CYP1B1	protein_coding	0.619085	0.0179411
ENSG00000213694	S1PR3	protein_coding	0.620323	0.0203529
ENSG00000138640	FAM13A	protein_coding	0.614271	0.00110873
ENSG00000254838	GVINP1	transcribed_unprocessed_pseudogene	0.595233	0.000703596
ENSG00000186812	ZNF397	protein_coding	0.590723	0.000250893
ENSG00000123612	ACVR1C	protein_coding	0.635471	0.00410679
ENSG00000163534	FCRL1	protein_coding	0.59936	0.0225969
ENSG00000116983	HPCAL4	protein_coding	0.605917	0.021853
ENSG00000122986	HVCN1	protein_coding	0.573169	0.000253757
ENSG00000164414	SLC35A1	protein_coding	0.560785	0.0074431
ENSG00000143315	PIGM	protein_coding	0.578454	0.000255205
ENSG00000163328	GPR155	protein_coding	0.608861	1.09927e-07
ENSG00000166971	AKTIP	protein_coding	0.581898	2.31906e-06
ENSG00000188906	LRRK2	protein_coding	0.585786	0.00245075
ENSG00000230438	SERPINB9P1	lncRNA	0.587912	0.00419672
ENSG00000267040	AC027097.1	lncRNA	0.580966	0.00037314
ENSG00000277734	TRAC	TR_C_gene	0.604617	9.43204e-05
ENSG00000249859	PVT1	lncRNA	0.568887	0.0027707
ENSG00000010704	HFE	protein_coding	0.604497	0.000301468
ENSG00000120925	RNF170	protein_coding	0.574649	0.000179525
ENSG00000122435	TRMT13	protein_coding	0.595593	0.000458163
ENSG00000145723	GIN1	protein_coding	0.598079	0.0013727
ENSG00000143353	LYPLAL1	protein_coding	0.60659	8.72783e-05
ENSG00000238197	PAXBP1-AS1	lncRNA	0.597266	2.65044e-06
ENSG00000243943	ZNF512	protein_coding	0.597172	3.46625e-05
ENSG00000197635	DPP4	protein_coding	0.59289	0.000383746
ENSG00000228956	SATB1-AS1	lncRNA	0.60639	0.000338695
ENSG00000186687	LYRM7	protein_coding	0.593097	3.31621e-05
ENSG00000242094	FOXP1-IT1	lncRNA	0.587476	0.00572173
ENSG00000151743	AMN1	protein_coding	0.573169	6.00126e-06
ENSG00000227124	ZNF717	protein_coding	0.555117	0.000311218
ENSG00000155099	PIP4P2	protein_coding	0.571471	0.00139546
ENSG00000171813	PWWP2B	protein_coding	-0.580635	0.0127615
ENSG00000126822	PLEKHG3	protein_coding	-0.577084	0.00385676
ENSG00000101084	RAB5IF	protein_coding	-0.606133	0.0168056
ENSG00000139182	CLSTN3	protein_coding	-0.578655	0.00240259
ENSG00000136213	CHST12	protein_coding	-0.619221	0.00349269
ENSG00000100056	ESS2	protein_coding	-0.567941	2.9275e-05
ENSG00000167470	MIDN	protein_coding	-0.608435	0.0180274
ENSG00000127418	FGFRL1	protein_coding	-0.615877	0.00491637
ENSG00000145214	DGKQ	protein_coding	-0.597747	0.00126565
ENSG00000213445	SIPA1	protein_coding	-0.590337	0.000255189
ENSG00000104856	RELB	protein_coding	-0.592862	0.0120677
ENSG00000159733	ZFYVE28	protein_coding	-0.609534	0.000118088
ENSG00000168758	SEMA4C	protein_coding	-0.572142	0.000355379
ENSG00000165802	NSMF	protein_coding	-0.567165	0.000787576
ENSG00000274070	CASTOR2	protein_coding	-0.584436	0.000467792
ENSG00000121716	PILRB	protein_coding	-0.606615	0.0213461
ENSG00000176485	PLAAT3	protein_coding	-0.596292	0.00101687
ENSG00000123933	MXD4	protein_coding	-0.591978	4.86561e-05
ENSG00000122862	SRGN	protein_coding	-0.566884	0.0134679
ENSG00000213923	CSNK1E	protein_coding	-0.590886	3.83085e-05
ENSG00000198885	ITPRIPL1	protein_coding	-0.593454	0.000280242
ENSG00000211829	TRDC	TR_C_gene	-0.64303	0.00979863
ENSG00000170779	CDCA4	protein_coding	-0.566	0.000190188
ENSG00000132906	CASP9	protein_coding	-0.567176	3.31244e-05
ENSG00000179119	SPTY2D1	protein_coding	-0.589841	0.000123623
ENSG00000169499	PLEKHA2	protein_coding	-0.58544	3.2157e-06
ENSG00000198846	TOX	protein_coding	-0.596794	0.000735215
ENSG00000167083	GNGT2	protein_coding	-0.626208	5.54481e-06
ENSG00000164292	RHOBTB3	protein_coding	-0.612052	0.00143109
ENSG00000135114	OASL	protein_coding	-0.655971	0.0123221
ENSG00000211689	TRGC1	TR_C_gene	-0.629328	0.00512252
ENSG00000051108	HERPUD1	protein_coding	-0.600189	0.00346339
ENSG00000153922	CHD1	protein_coding	-0.586472	0.00383217
ENSG00000148335	NTMT1	protein_coding	-0.594958	7.70217e-05
ENSG00000130803	ZNF317	protein_coding	-0.573203	1.09165e-06
ENSG00000143851	PTPN7	protein_coding	-0.631155	2.82851e-06
ENSG00000142634	EFHD2	protein_coding	-0.647676	1.20378e-05
ENSG00000139370	SLC15A4	protein_coding	-0.627211	2.00072e-09
ENSG00000154655	L3MBTL4	protein_coding	-0.584352	0.000443492
ENSG00000178381	ZFAND2A	protein_coding	-0.598541	0.000314503
ENSG00000172059	KLF11	protein_coding	-0.592884	0.00090007
ENSG00000011478	QPCTL	protein_coding	-0.584493	0.00104263
ENSG00000181873	IBA57	protein_coding	-0.615338	0.00311162
ENSG00000143751	SDE2	protein_coding	-0.599698	7.44597e-05
ENSG00000173218	VANGL1	protein_coding	-0.613184	3.01658e-06
ENSG00000124155	PIGT	protein_coding	-0.59788	2.69683e-09
ENSG00000174600	CMKLR1	protein_coding	-0.627396	0.01537
ENSG00000162650	ATXN7L2	protein_coding	-0.601155	8.5154e-05
ENSG00000157933	SKI	protein_coding	-0.631567	0.00963246
ENSG00000186469	GNG2	protein_coding	-0.617244	5.66029e-06
ENSG00000150938	CRIM1	protein_coding	-0.645146	3.15561e-05
ENSG00000156502	SUPV3L1	protein_coding	-0.599416	6.53065e-05
ENSG00000110080	ST3GAL4	protein_coding	-0.694958	2.83485e-05
ENSG00000059758	CDK17	protein_coding	-0.627412	0.000175816
ENSG00000140564	FURIN	protein_coding	-0.651848	0.000353739
ENSG00000101544	ADNP2	protein_coding	-0.591883	0.00069298
ENSG00000104825	NFKBIB	protein_coding	-0.654755	0.000253232
ENSG00000131378	RFTN1	protein_coding	-0.595632	5.8035e-09
ENSG00000176014	TUBB6	protein_coding	-0.616356	0.0225738
ENSG00000179922	ZNF784	protein_coding	-0.610195	0.00205186
ENSG00000175213	ZNF408	protein_coding	-0.661991	3.30457e-06
ENSG00000121039	RDH10	protein_coding	-0.643674	3.03867e-05
ENSG00000033327	GAB2	protein_coding	-0.58465	0.00399011
ENSG00000149527	PLCH2	protein_coding	-0.682055	0.0022181
ENSG00000100109	TFIP11	protein_coding	-0.604171	7.64174e-09
ENSG00000160218	TRAPPC10	protein_coding	-0.617105	4.00433e-12
ENSG00000137393	RNF144B	protein_coding	-0.624527	0.0229006
ENSG00000184182	UBE2F	protein_coding	-0.616085	3.86465e-11
ENSG00000006634	DBF4	protein_coding	-0.605949	0.00356391
ENSG00000123136	DDX39A	protein_coding	-0.611416	1.26624e-05
ENSG00000166825	ANPEP	protein_coding	-0.612473	0.019675
ENSG00000117394	SLC2A1	protein_coding	-0.635369	5.86938e-07
ENSG00000170522	ELOVL6	protein_coding	-0.612071	0.00319424
ENSG00000107362	ABHD17B	protein_coding	-0.634435	6.75595e-07
ENSG00000141458	NPC1	protein_coding	-0.628374	5.12728e-08
ENSG00000196150	ZNF250	protein_coding	-0.602925	0.000272537
ENSG00000173706	HEG1	protein_coding	-0.666049	1.29318e-06
ENSG00000168792	ABHD15	protein_coding	-0.663238	7.79921e-09
ENSG00000203747	FCGR3A	protein_coding	-0.632866	0.00262559
ENSG00000026652	AGPAT4	protein_coding	-0.667006	1.54053e-05
ENSG00000111796	KLRB1	protein_coding	-0.656812	0.00223249
ENSG00000196586	MYO6	protein_coding	-0.648897	0.00552914
ENSG00000275221	H2AC15	protein_coding	-0.586857	0.00992146
ENSG00000198780	FAM169A	protein_coding	-0.599689	0.00163263
ENSG00000233822	H2BC15	protein_coding	-0.596524	0.0028767
ENSG00000285106	AC016831.6	lncRNA	-0.667908	0.00767084
ENSG00000173276	ZBTB21	protein_coding	-0.648706	0.00621714
ENSG00000092820	EZR	protein_coding	-0.625318	0.000697091
ENSG00000110906	KCTD10	protein_coding	-0.620863	2.00198e-08
ENSG00000198792	TMEM184B	protein_coding	-0.6417	0.000298135
ENSG00000132359	RAP1GAP2	protein_coding	-0.693943	6.86203e-07
ENSG00000125812	GZF1	protein_coding	-0.620961	0.008333
ENSG00000182481	KPNA2	protein_coding	-0.643274	5.92797e-05
ENSG00000163877	SNIP1	protein_coding	-0.625878	3.67585e-06
ENSG00000197780	TAF13	protein_coding	-0.660219	0.000574888
ENSG00000159618	ADGRG5	protein_coding	-0.721934	0.000703846
ENSG00000136159	NUDT15	protein_coding	-0.63128	0.000808018
ENSG00000005486	RHBDD2	protein_coding	-0.625387	0.000380131
ENSG00000163590	PPM1L	protein_coding	-0.647725	1.14679e-05
ENSG00000286522	H3C2	protein_coding	-0.632898	0.0221127
ENSG00000181104	F2R	protein_coding	-0.679026	4.64845e-05
ENSG00000076003	MCM6	protein_coding	-0.612962	0.000996162
ENSG00000172331	BPGM	protein_coding	-0.667259	0.00118354
ENSG00000103522	IL21R	protein_coding	-0.691799	0.000237977
ENSG00000113734	BNIP1	protein_coding	-0.681749	3.23302e-06
ENSG00000131669	NINJ1	protein_coding	-0.707931	0.0112989
ENSG00000176749	CDK5R1	protein_coding	-0.639865	0.00400098
ENSG00000135631	RAB11FIP5	protein_coding	-0.638525	0.00763251
ENSG00000107554	DNMBP	protein_coding	-0.649811	0.000507329
ENSG00000159111	MRPL10	protein_coding	-0.646898	6.71704e-06
ENSG00000104490	NCALD	protein_coding	-0.662087	1.64125e-05
ENSG00000141551	CSNK1D	protein_coding	-0.675187	0.00029386
ENSG00000105085	MED26	protein_coding	-0.669767	3.14747e-05
ENSG00000196684	HSH2D	protein_coding	-0.716454	1.20775e-06
ENSG00000188636	RTL6	protein_coding	-0.644164	3.48636e-07
ENSG00000107331	ABCA2	protein_coding	-0.745471	0.000422176
ENSG00000148488	ST8SIA6	protein_coding	-0.691382	7.1432e-05
ENSG00000154760	SLFN13	protein_coding	-0.684507	5.29928e-07
ENSG00000130164	LDLR	protein_coding	-0.740485	0.00425172
ENSG00000134070	IRAK2	protein_coding	-0.797439	0.0123941
ENSG00000141582	CBX4	protein_coding	-0.681629	4.62586e-05
ENSG00000197057	DTHD1	protein_coding	-0.733938	0.00402521
ENSG00000101082	SLA2	protein_coding	-0.713168	2.84966e-05
ENSG00000185697	MYBL1	protein_coding	-0.675897	0.000304884
ENSG00000110721	CHKA	protein_coding	-0.67195	0.00265034
ENSG00000134285	FKBP11	protein_coding	-0.711928	1.50391e-05
ENSG00000162924	REL	protein_coding	-0.720928	0.000253502
ENSG00000100425	BRD1	protein_coding	-0.673953	4.95992e-05
ENSG00000166451	CENPN	protein_coding	-0.712268	1.44362e-05
ENSG00000100226	GTPBP1	protein_coding	-0.704857	0.000308358
ENSG00000117036	ETV3	protein_coding	-0.686097	0.000203543
ENSG00000278637	H4C1	protein_coding	-0.656041	0.0136526
ENSG00000136720	HS6ST1	protein_coding	-0.65089	1.70954e-06
ENSG00000168826	ZBTB49	protein_coding	-0.667319	5.41163e-06
ENSG00000162889	MAPKAPK2	protein_coding	-0.721181	5.00471e-07
ENSG00000103126	AXIN1	protein_coding	-0.72896	1.37072e-07
ENSG00000158006	PAFAH2	protein_coding	-0.718264	4.97165e-09
ENSG00000117281	CD160	protein_coding	-0.6899	0.00764587
ENSG00000185950	IRS2	protein_coding	-0.685752	0.00613025
ENSG00000153563	CD8A	protein_coding	-0.694704	0.0031247
ENSG00000257335	MGAM	protein_coding	-0.821903	0.00414329
ENSG00000132326	PER2	protein_coding	-0.690565	0.000146588
ENSG00000221968	FADS3	protein_coding	-0.677242	0.000713441
ENSG00000172409	CLP1	protein_coding	-0.701061	1.03224e-06
ENSG00000174738	NR1D2	protein_coding	-0.702824	0.0017654
ENSG00000101474	APMAP	protein_coding	-0.699383	2.29859e-08
ENSG00000176531	PHLDB3	protein_coding	-0.725301	0.0054233
ENSG00000144824	PHLDB2	protein_coding	-0.835172	8.94451e-06
ENSG00000131018	SYNE1	protein_coding	-0.722865	2.49797e-07
ENSG00000107968	MAP3K8	protein_coding	-0.739535	0.00167848
ENSG00000086062	B4GALT1	protein_coding	-0.71905	7.07029e-06
ENSG00000100292	HMOX1	protein_coding	-0.736353	0.00215535
ENSG00000008256	CYTH3	protein_coding	-0.652201	0.000230538
ENSG00000145649	GZMA	protein_coding	-0.759645	0.000659291
ENSG00000153395	LPCAT1	protein_coding	-0.741471	7.33374e-08
ENSG00000085563	ABCB1	protein_coding	-0.739596	6.77063e-06
ENSG00000160179	ABCG1	protein_coding	-0.701652	0.0138297
ENSG00000148019	CEP78	protein_coding	-0.704315	0.00037971
ENSG00000189067	LITAF	protein_coding	-0.745333	2.94297e-08
ENSG00000167037	SGSM1	protein_coding	-0.830452	8.0916e-05
ENSG00000163874	ZC3H12A	protein_coding	-0.753956	0.00994053
ENSG00000112312	GMNN	protein_coding	-0.703139	5.72987e-05
ENSG00000129595	EPB41L4A	protein_coding	-0.807352	0.00155221
ENSG00000221866	PLXNA4	protein_coding	-0.693783	0.00228126
ENSG00000130340	SNX9	protein_coding	-0.711091	0.00360864
ENSG00000087589	CASS4	protein_coding	-0.727583	0.00019311
ENSG00000171476	HOPX	protein_coding	-0.764366	0.000271157
ENSG00000140563	MCTP2	protein_coding	-0.758716	3.23699e-07
ENSG00000140398	NEIL1	protein_coding	-0.761984	0.000882789
ENSG00000167565	SERTAD3	protein_coding	-0.768513	6.21779e-08
ENSG00000206561	COLQ	protein_coding	-0.747764	0.000349727
ENSG00000115339	GALNT3	protein_coding	-0.758959	9.85514e-08
ENSG00000137501	SYTL2	protein_coding	-0.769331	0.00012429
ENSG00000152409	JMY	protein_coding	-0.762796	0.00025977
ENSG00000070540	WIPI1	protein_coding	-0.719827	5.85866e-06
ENSG00000114126	TFDP2	protein_coding	-0.743324	1.85366e-11
ENSG00000164211	STARD4	protein_coding	-0.786888	0.000923722
ENSG00000189319	FAM53B	protein_coding	-0.76386	7.98689e-09
ENSG00000115738	ID2	protein_coding	-0.722371	0.00200734
ENSG00000008405	CRY1	protein_coding	-0.794723	2.5478e-06
ENSG00000067064	IDI1	protein_coding	-0.757552	0.000316734
ENSG00000155926	SLA	protein_coding	-0.746945	1.57462e-05
ENSG00000184588	PDE4B	protein_coding	-0.755523	0.0135408
ENSG00000169710	FASN	protein_coding	-0.787636	0.00783033
ENSG00000070495	JMJD6	protein_coding	-0.77371	0.000222286
ENSG00000156475	PPP2R2B	protein_coding	-0.765247	4.34712e-05
ENSG00000198682	PAPSS2	protein_coding	-0.774024	0.00452297
ENSG00000198821	CD247	protein_coding	-0.787195	4.17274e-11
ENSG00000134539	KLRD1	protein_coding	-0.810572	0.000283139
ENSG00000076604	TRAF4	protein_coding	-0.800733	0.00020889
ENSG00000058600	POLR3E	protein_coding	-0.76585	0.000145493
ENSG00000069849	ATP1B3	protein_coding	-0.758445	0.000219184
ENSG00000134107	BHLHE40	protein_coding	-0.831353	0.000621315
ENSG00000150457	LATS2	protein_coding	-0.801076	4.87619e-07
ENSG00000108932	SLC16A6	protein_coding	-0.771011	0.0011205
ENSG00000101384	JAG1	protein_coding	-0.762595	0.00734903
ENSG00000116604	MEF2D	protein_coding	-0.811426	3.36754e-05
ENSG00000169155	ZBTB43	protein_coding	-0.797312	0.00014045
ENSG00000261526	AC012615.1	lncRNA	-0.803689	6.05181e-05
ENSG00000080493	SLC4A4	protein_coding	-0.833095	4.57359e-05
ENSG00000142303	ADAMTS10	protein_coding	-0.844165	1.05291e-05
ENSG00000163453	IGFBP7	protein_coding	-0.873096	2.46322e-05
ENSG00000145675	PIK3R1	protein_coding	-0.796283	0.00103943
ENSG00000280138	AC027290.2	TEC	-0.815362	0.00162213
ENSG00000173930	SLCO4C1	protein_coding	-0.864721	4.08712e-05
ENSG00000151327	FAM177A1	protein_coding	-0.851459	0.000335694
ENSG00000143507	DUSP10	protein_coding	-0.848731	0.00232296
ENSG00000183508	TENT5C	protein_coding	-0.830107	0.00580607
ENSG00000004468	CD38	protein_coding	-0.839516	3.19535e-06
ENSG00000115902	SLC1A4	protein_coding	-0.822807	3.79867e-06
ENSG00000175505	CLCF1	protein_coding	-0.873802	2.02887e-05
ENSG00000158792	SPATA2L	protein_coding	-0.879865	0.000252426
ENSG00000121966	CXCR4	protein_coding	-0.828185	0.00882763
ENSG00000130766	SESN2	protein_coding	-0.896323	7.23941e-06
ENSG00000279908	AC026748.1	TEC	-0.768786	0.00911004
ENSG00000129968	ABHD17A	protein_coding	-0.89188	2.41582e-06
ENSG00000116717	GADD45A	protein_coding	-0.829173	0.0177234
ENSG00000100027	YPEL1	protein_coding	-0.8631	2.25127e-08
ENSG00000172893	DHCR7	protein_coding	-0.814692	0.000235981
ENSG00000181036	FCRL6	protein_coding	-0.929983	0.000128365
ENSG00000139722	VPS37B	protein_coding	-0.8847	9.69741e-07
ENSG00000073350	LLGL2	protein_coding	-0.914223	1.12706e-06
ENSG00000187860	CCDC157	protein_coding	-0.84647	2.58247e-05
ENSG00000135077	HAVCR2	protein_coding	-0.862824	0.000130717
ENSG00000101695	RNF125	protein_coding	-0.873464	2.2561e-06
ENSG00000180479	ZNF571	protein_coding	-0.934382	9.01541e-05
ENSG00000138767	CNOT6L	protein_coding	-0.822742	0.00121978
ENSG00000073861	TBX21	protein_coding	-0.945982	4.74592e-06
ENSG00000281207	SLFNL1-AS1	lncRNA	-0.945869	0.000229348
ENSG00000081985	IL12RB2	protein_coding	-0.908404	1.50572e-05
ENSG00000105643	ARRDC2	protein_coding	-0.889402	4.20041e-05
ENSG00000145990	GFOD1	protein_coding	-0.941959	4.64087e-10
ENSG00000161921	CXCL16	protein_coding	-0.934385	0.000935626
ENSG00000236525	AC007278.2	lncRNA	-0.960215	0.000112298
ENSG00000167508	MVD	protein_coding	-0.923244	8.39195e-07
ENSG00000253372	AC016405.1	lncRNA	-0.870674	0.0164857
ENSG00000173762	CD7	protein_coding	-0.927891	1.14524e-06
ENSG00000139832	RAB20	protein_coding	-0.925607	0.00464012
ENSG00000176788	BASP1	protein_coding	-0.93014	0.000314261
ENSG00000197405	C5AR1	protein_coding	-0.906332	0.000487313
ENSG00000166886	NAB2	protein_coding	-0.758607	0.035028
ENSG00000115607	IL18RAP	protein_coding	-0.953405	1.54529e-05
ENSG00000142173	COL6A2	protein_coding	-0.936292	8.15377e-05
ENSG00000204475	NCR3	protein_coding	-0.962294	2.41579e-07
ENSG00000118503	TNFAIP3	protein_coding	-0.97123	0.00884605
ENSG00000188042	ARL4C	protein_coding	-0.928537	6.12257e-08
ENSG00000182173	TSEN54	protein_coding	-0.947134	3.76068e-10
ENSG00000171101	SIGLEC17P	transcribed_unprocessed_pseudogene	-1.04472	8.67969e-05
ENSG00000011422	PLAUR	protein_coding	-0.939422	0.014408
ENSG00000136541	ERMN	protein_coding	-0.917427	0.00234227
ENSG00000188211	NCR3LG1	protein_coding	-1.0005	0.000687664
ENSG00000117143	UAP1	protein_coding	-0.94012	1.92342e-05
ENSG00000183484	GPR132	protein_coding	-0.938269	0.000262886
ENSG00000197540	GZMM	protein_coding	-0.975698	4.39815e-07
ENSG00000171793	CTPS1	protein_coding	-0.941338	1.63069e-08
ENSG00000175066	GK5	protein_coding	-0.9545	1.70382e-10
ENSG00000196843	ARID5A	protein_coding	-0.945356	0.000162166
ENSG00000110046	ATG2A	protein_coding	-0.99537	5.09714e-05
ENSG00000100427	MLC1	protein_coding	-1.04184	5.81098e-07
ENSG00000130940	CASZ1	protein_coding	-1.00919	4.91555e-07
ENSG00000170525	PFKFB3	protein_coding	-0.964725	0.00961462
ENSG00000148841	ITPRIP	protein_coding	-0.978041	5.20845e-06
ENSG00000150045	KLRF1	protein_coding	-0.998295	0.000195128
ENSG00000065989	PDE4A	protein_coding	-0.994043	0.000113367
ENSG00000108370	RGS9	protein_coding	-1.00027	1.20077e-06
ENSG00000121274	TENT4B	protein_coding	-0.95266	2.6326e-07
ENSG00000100003	SEC14L2	protein_coding	-0.934391	0.00574636
ENSG00000021762	OSBPL5	protein_coding	-1.07736	3.35039e-07
ENSG00000100450	GZMH	protein_coding	-1.05304	0.000255386
ENSG00000155252	PI4K2A	protein_coding	-1.02145	1.37608e-08
ENSG00000139112	GABARAPL1	protein_coding	-0.982791	0.00136907
ENSG00000115526	CHST10	protein_coding	-1.00023	3.31292e-09
ENSG00000175040	CHST2	protein_coding	-1.06399	1.04634e-08
ENSG00000236790	LINC00299	lncRNA	-1.04092	1.55237e-06
ENSG00000132819	RBM38	protein_coding	-0.991091	1.20948e-06
ENSG00000005379	TSPOAP1	protein_coding	-1.11604	3.25098e-08
ENSG00000248283	CCNL2P1	processed_pseudogene	-1.00926	0.000324708
ENSG00000055483	USP36	protein_coding	-0.991106	0.000170326
ENSG00000196139	AKR1C3	protein_coding	-1.02958	9.61941e-05
ENSG00000157985	AGAP1	protein_coding	-1.03977	2.04194e-05
ENSG00000275302	CCL4	protein_coding	-1.21954	0.0122927
ENSG00000117560	FASLG	protein_coding	-1.09223	1.18137e-06
ENSG00000135048	CEMIP2	protein_coding	-1.02171	1.25414e-05
ENSG00000100221	JOSD1	protein_coding	-1.04981	8.44482e-06
ENSG00000027869	SH2D2A	protein_coding	-1.11471	1.63163e-07
ENSG00000138074	SLC5A6	protein_coding	-1.05179	1.67221e-06
ENSG00000136603	SKIL	protein_coding	-1.14049	0.000734899
ENSG00000069702	TGFBR3	protein_coding	-1.0958	5.58808e-10
ENSG00000118985	ELL2	protein_coding	-1.11038	0.000621608
ENSG00000177432	NAP1L5	protein_coding	-1.12195	0.000102049
ENSG00000170962	PDGFD	protein_coding	-1.11166	1.75861e-07
ENSG00000164674	SYTL3	protein_coding	-1.10505	5.29228e-09
ENSG00000153234	NR4A2	protein_coding	-1.10339	0.00351768
ENSG00000077984	CST7	protein_coding	-1.13543	6.1322e-09
ENSG00000158050	DUSP2	protein_coding	-1.08699	0.00433429
ENSG00000172543	CTSW	protein_coding	-1.1371	1.15541e-07
ENSG00000166289	PLEKHF1	protein_coding	-1.19535	1.51977e-09
ENSG00000197019	SERTAD1	protein_coding	-1.07141	0.000978698
ENSG00000075234	TTC38	protein_coding	-1.22708	2.35811e-10
ENSG00000196781	TLE1	protein_coding	-1.17123	1.76745e-09
ENSG00000189350	TOGARAM2	protein_coding	-1.21881	1.13637e-09
ENSG00000007402	CACNA2D2	protein_coding	-1.18741	3.93177e-08
ENSG00000105374	NKG7	protein_coding	-1.22016	1.78649e-10
ENSG00000196159	FAT4	protein_coding	-1.18024	3.16266e-05
ENSG00000007264	MATK	protein_coding	-1.19851	7.26129e-09
ENSG00000116667	C1orf21	protein_coding	-1.1889	5.11775e-09
ENSG00000184545	DUSP8	protein_coding	-1.19283	0.00284805
ENSG00000149294	NCAM1	protein_coding	-1.2251	3.23372e-08
ENSG00000109906	ZBTB16	protein_coding	-1.17467	6.38948e-09
ENSG00000275993	SIK1B	protein_coding	-1.19431	0.00660233
ENSG00000182534	MXRA7	protein_coding	-1.20082	2.14904e-05
ENSG00000101445	PPP1R16B	protein_coding	-1.15453	4.31589e-08
ENSG00000109956	B3GAT1	protein_coding	-1.25892	4.75487e-06
ENSG00000115523	GNLY	protein_coding	-1.28671	8.43469e-08
ENSG00000133067	LGR6	protein_coding	-1.40838	3.69278e-08
ENSG00000044574	HSPA5	protein_coding	-1.28052	0.000371818
ENSG00000179094	PER1	protein_coding	-1.22405	0.000347056
ENSG00000141736	ERBB2	protein_coding	-1.28422	7.52496e-11
ENSG00000189430	NCR1	protein_coding	-1.29607	1.38566e-09
ENSG00000198574	SH2D1B	protein_coding	-1.27163	3.55758e-07
ENSG00000150687	PRSS23	protein_coding	-1.25522	7.45695e-07
ENSG00000100385	IL2RB	protein_coding	-1.26306	1.34437e-11
ENSG00000171596	NMUR1	protein_coding	-1.3226	1.55997e-07
ENSG00000205336	ADGRG1	protein_coding	-1.34944	3.02286e-08
ENSG00000180644	PRF1	protein_coding	-1.28636	7.93003e-10
ENSG00000168209	DDIT4	protein_coding	-1.25742	2.78659e-05
ENSG00000020633	RUNX3	protein_coding	-1.29621	2.37325e-13
ENSG00000078804	TP53INP2	protein_coding	-1.28596	0.00069934
ENSG00000218018	RBM38-AS1	lncRNA	-1.27529	6.64958e-07
ENSG00000171617	ENC1	protein_coding	-1.3209	7.91175e-07
ENSG00000113448	PDE4D	protein_coding	-1.30107	2.83831e-05
ENSG00000176105	YES1	protein_coding	-1.38692	2.206e-08
ENSG00000151208	DLG5	protein_coding	-1.38802	1.75409e-09
ENSG00000100453	GZMB	protein_coding	-1.36203	2.19386e-09
ENSG00000137441	FGFBP2	protein_coding	-1.429	4.02903e-09
ENSG00000165029	ABCA1	protein_coding	-1.34946	0.000417371
ENSG00000180739	S1PR5	protein_coding	-1.44517	7.8036e-12
ENSG00000158321	AUTS2	protein_coding	-1.41668	3.15769e-08
ENSG00000095794	CREM	protein_coding	-1.40783	0.000431071
ENSG00000159674	SPON2	protein_coding	-1.55432	7.16005e-10
ENSG00000130844	ZNF331	protein_coding	-1.4438	9.26819e-05
ENSG00000075426	FOSL2	protein_coding	-1.43847	3.34811e-07
ENSG00000185022	MAFF	protein_coding	-1.48912	1.54485e-05
ENSG00000176845	METRNL	protein_coding	-1.4639	1.48212e-06
ENSG00000151014	NOCT	protein_coding	-1.52287	3.24226e-05
ENSG00000173068	BNC2	protein_coding	-1.54878	7.47906e-07
ENSG00000179841	AKAP5	protein_coding	-1.56367	1.48476e-08
ENSG00000161835	TAMALIN	protein_coding	-1.52486	0.000132102
ENSG00000057704	TMCC3	protein_coding	-1.55053	2.28789e-09
ENSG00000101665	SMAD7	protein_coding	-1.71493	1.14711e-07
ENSG00000103257	SLC7A5	protein_coding	-1.84302	1.01258e-05
ENSG00000156966	B3GNT7	protein_coding	-2.52593	1.36146e-12
