# Supplementary material for: Gulf War Illness Induced Sex-Specific Transcriptional Differences Under Stressful Conditions
Source: Int J Mol Sci. 2025 Apr 11;26(8):3610. doi: 10.3390/ijms26083610 (PMC12026906; doi:10.3390/ijms26083610)
Supplement: Supplementary file 1 [file ijms-26-03610-s001.zip › Supplementary Table S5 rev.xlsx]

## Sheet: GWI_females_T1vsT0
Supplementary Table S5a. Nanostring validation data for GWI females at T1 vs. T0
Gene Name	Nanostring Fold Change	Nanostring P value	RNA-seq Log2(Fold Change)	RNA-seq FDR	Validated?
PTGS2	1.53	0.184867	0.625941	1	Yes
GZMH	1.47	0.0402053	0.610455	1	Yes
GZMB	1.6	0.00756756	0.613753	0.72	Yes
PTGDS	1.96	0.0507154	0.707214	1	Yes
B3GAT1	-1.02	0.733418	0.731788	1	No
IL23A	-1.18	0.475408	-0.604083	1	Yes
FFAR2	-1.07	0.807152	-0.715362	1	No
LGR6	2.39	0.00980848	0.629451	0.79	Yes
SLC39A8	-1.05	0.802668	-0.72358	1	No
PLIN2	1.19	0.369932	0.953401	1	Yes
B3GNT7	1.95	0.0371726	0.737451	1	Yes
HK2	1.03	0.876752	0.716767	1	No
SPON2	1.69	0.00252317	0.702274	0.68	Yes
PTX3	1.17	0.729221	-1.07792	1	Yes
BNC2	1.68	0.0460514	0.718963	1	Yes
AKAP5	2.3	0.00547624	0.735353	0.72	Yes
S1PR5	1.56	0.00141985	0.633117	0.68	Yes
AC099489.1	-1.02	0.733418	0.616756	1	No

## Sheet: HC_females_T1vsT0
Supplementary Table S5b. Nanostring validation data for female HCs at T1 vs. T0
Gene Name	Nanostring Fold Change	Nanostring P value	RNA-seq Log2(Fold Change)	RNA-seq FDR	Validated?
CD38	1.57	0.0241973	0.6552	0.5	Yes
MATK	1.89	0.0017488	0.758183	0.2	Yes
USP28	1.37	0.0182586	0.607854	0.5	Yes
TTC38	1.63	8.102e-05	0.872195	0.08	Yes
CST7	1.51	0.0185704	0.735511	0.5	Yes
YPEL1	2.35	0.00950857	0.646887	0.48	Yes
GZMB	1.87	0.00407169	0.948154	0.3	Yes
IL18RAP	1.97	0.0123568	0.824	0.5	Yes
FASLG	2.47	0.0365319	0.809967	0.5	Yes
CD244	2.05	0.0208777	0.613165	0.5	Yes
LGR6	2.71	0.0166265	0.904769	0.5	Yes
PRR5L	1.83	0.0306238	0.681937	0.5	Yes
FGFBP2	1.83	0.0123795	0.886254	0.5	Yes
ERBB2	1.94	0.00591557	0.927332	0.37	Yes
ST8SIA6	3.62	0.00162919	0.661188	0.2	Yes
NCAM1	1.82	0.00427708	0.922534	0.3	Yes
SPON2	1.83	0.0152292	1.02127	0.5	Yes
PYHIN1	1.4	0.00354566	0.634827	0.3	Yes
SAMD3	1.53	0.00197575	0.66803	0.2	Yes
ELOVL6	2.77	0.00014107	0.865448	0.08	Yes
PDGFD	1.64	0.00217396	0.863006	0.2	Yes
NMUR1	3.82	0.00472778	1.10836	0.31	Yes
BNC2	2.54	0.0643134	1.12371	0.72	Yes
SLCO4C1	1.76	0.00386426	0.869334	0.3	Yes
S1PR5	1.62	0.033545	0.878541	0.5	Yes
AKR1C3	2.36	0.00187849	1.02722	0.2	Yes
DTHD1	2.41	0.00751782	0.936363	0.42	Yes
SH2D1B	1.7	0.00904576	0.916313	0.48	Yes
ADGRG1	2	0.00194181	0.932775	0.2	Yes
LINC00299	3	0.00112443	0.937009	0.2	Yes

## Sheet: GWI_females_T2vsT1
Supplementary Table S5c. Nanostring validation data for GWI females at T2 vs. T1
Gene Name	Nanostring Fold Change	Nanostring P value	RNA-seq Log2(Fold Change)	RNA-seq FDR	Validated?
TMCC3	-4.17	1.03e-06	-1.27618	0	Yes
TP53INP2	-6.12	1.89e-06	-1.43052	0	Yes
CREM	-4.86	2.65e-05	-1.49006	0	Yes
OSM	-3.61	0.00127284	-1.27192	0.02	Yes
SMAD7	-2.7	6.64e-06	-1.53368	0	Yes
SLC7A5	-5.18	7.1e-06	-1.58452	0	Yes
CISH	4.19	0.00026685	1.05759	0.01	Yes
ELL2	-2.19	9.851e-05	-1.23632	0	Yes
AVPI1	-7.73	7.71e-06	-1.51705	0	Yes
CCR2	2.91	0.00086085	1.41895	0.02	Yes
CDKN1A	-2.66	3.679e-05	-1.04797	0	Yes
CD180	2.6	0.00446576	1.15825	0.07	Yes
DUSP10	-2.41	1.226e-05	-1.07545	0	Yes
B3GNT7	-9.81	1.6e-06	-1.58671	0	Yes
AUTS2	-3.01	0.00017057	-1.0874	0	Yes
CXCL16	-2.48	3.461e-05	-1.11949	0	Yes
TNFAIP8L2	2.18	0.00010949	1.00536	0	Yes
CD200R1	3.27	6.497e-05	1.01537	0	Yes
ABCA1	-2.3	0.00434607	-1.32349	0.07	Yes
DDIT4	-4.43	5.348e-05	-1.02009	0	Yes
GIMAP8	2.54	7.7e-07	1.15826	0	Yes
ENC1	-3.24	8.8e-07	-1.34341	0	Yes
BNC2	-2.05	0.00356451	-1.11921	0.06	Yes
TLR10	2.2	0.0136899	1.00463	0.19	Yes
YES1	-1.9	1.42e-06	-1.15407	0	Yes
AKAP5	-4.06	1.426e-05	-1.16664	0	Yes
MAFF	-8.14	4.9e-06	-1.44598	0	Yes
NCR3LG1	-2.75	0.0003122	-1.00491	0.01	Yes
GIMAP5	1.75	1.7e-07	1.09811	0	Yes
SERTAD1	-3.03	9.69e-06	-1.24106	0	Yes
LINC01410	4.89	0.00011165	1.20077	0	Yes
LUCAT1	-2.83	0.00065095	-1.28956	0.02	Yes
SIK1B	-3.47	9.32e-06	-1.54039	0	Yes

## Sheet: HC_females_T2vsT1
Supplementary Table S5d. Nanostring validation data for female HCs at T2 vs. T1
Gene Name	Nanostring Fold Change	Nanostring P value	RNA-seq Log2(Fold Change)	FDR	Validated?
CD38	-1.63	0.0210594	-0.839516	0.42	Yes
MATK	-1.95	0.00035415	-1.19851	0.04	Yes
AGPAT4	-3.38	0.00155257	-0.667006	0.09	Yes
TMCC3	-2.77	0.00455221	-1.55053	0.14	Yes
CLTCL1	1.81	0.1579	0.660018	1	Yes
TBX21	-1.63	0.0114702	-0.945982	0.27	Yes
TTC38	-1.7	0.00024757	-1.22708	0.03	Yes
CST7	-1.76	0.0013441	-1.13543	0.09	Yes
TP53INP2	-1.86	0.151696	-1.28596	1	Yes
SLC4A4	-1.84	0.00104861	-0.833095	0.08	Yes
CREM	-2.42	0.100288	-1.40783	0.75	Yes
YPEL1	-2.76	0.00343622	-0.8631	0.12	Yes
GZMH	-1.93	0.0065187	-1.05304	0.18	Yes
GZMB	-2.59	0.00027909	-1.36203	0.03	Yes
SMAD7	-2.13	0.0257619	-1.71493	0.42	Yes
RNF125	-1.6	0.0299417	-0.873464	0.42	Yes
SLC7A5	-2.04	0.260318	-1.84302	1	Yes
B3GAT1	1.16	0.114471	-1.25892	0.83	No
IL18RAP	-2.41	0.0104118	-0.953405	0.26	Yes
FASLG	-2.59	0.0273372	-1.09223	0.42	Yes
ELL2	-1.69	0.113224	-1.11038	0.83	Yes
CCR2	2.22	0.00907291	1.38666	0.24	Yes
FGFRL1	-1.25	0.39474	-0.615877	1	Yes
LDLR	-1.09	0.510227	-0.740485	1	No
LGR6	-3.96	0.00243557	-1.40838	0.1	Yes
CD180	3.16	0.021987	1.22736	0.42	Yes
MYC	2.15	0.00111041	1.2112	0.08	Yes
FGFBP2	-2.57	0.00022698	-1.429	0.03	Yes
ERBB2	-2.13	0.00205781	-1.28422	0.09	Yes
ADAMTS10	-2.27	0.0439399	-0.844165	0.42	Yes
DUSP10	-1.94	0.0534474	-0.848731	0.46	Yes
ST8SIA6	-2.43	0.00188962	-0.691382	0.09	Yes
NCAM1	-2.39	0.00024115	-1.2251	0.03	Yes
CD8A	-1.42	0.0218067	-0.694704	0.42	Yes
SLFN13	-1.77	7.384e-05	-0.684507	0.03	Yes
B3GNT7	-4.68	0.00950358	-2.52593	0.24	Yes
AUTS2	-2.99	0.00082205	-1.41668	0.08	Yes
ADGRG5	-1.66	0.0699144	-0.721934	0.57	Yes
SPON2	-2.44	0.00114363	-1.55432	0.08	Yes
CXCL16	-1.43	0.226249	-0.934385	1	Yes
TNFAIP8L2	1.56	0.0746116	0.839935	0.6	Yes
SLC15A2	1.8	0.160898	0.719757	1	Yes
CD200R1	2.24	0.0386959	1.0804	0.42	Yes
SNIP1	-1.56	0.0668286	-0.625878	0.55	Yes
ABCA1	-1.77	0.151661	-1.34946	1	Yes
PLEKHF1	-2.43	0.00551338	-1.19535	0.16	Yes
DDIT4	-2.28	0.0111025	-1.25742	0.27	Yes
ELOVL6	-2.11	0.00371736	-0.612071	0.13	Yes
PDGFD	-2.16	3.709e-05	-1.11166	0.03	Yes
GIMAP8	1.87	0.0442705	1.03777	0.42	Yes
NMUR1	-3	0.0198531	-1.3226	0.42	Yes
ENC1	-2.16	0.0268765	-1.3209	0.42	Yes
BPGM	-1.44	0.0870805	-0.667259	0.68	Yes
BNC2	-2.66	0.0537819	-1.54878	0.46	Yes
SLCO4C1	-1.76	0.00246677	-0.864721	0.1	Yes
TLR10	2.43	0.0210096	1.17669	0.42	Yes
YES1	-1.78	0.00503028	-1.38692	0.15	Yes
CDK5R1	-3.28	0.00255895	-0.639865	0.1	Yes
AKAP5	-4.52	5.61e-05	-1.56367	0.03	Yes
ZNF571	-3.78	0.00414144	-0.934382	0.13	Yes
S1PR5	-2.22	0.00156626	-1.44517	0.09	Yes
KPNA2	-1.33	0.0958858	-0.643274	0.72	Yes
CMTM4	1.25	0.598112	0.721955	1	Yes
MAFF	-1.95	0.242006	-1.48912	1	Yes
MTARC1	1.47	0.0529864	0.853482	0.46	Yes
BTLA	1.54	0.00458651	1.22611	0.14	Yes
NCR3LG1	-1.91	0.0445419	-1.0005	0.42	Yes
RTL6	-1.42	0.0888469	-0.644164	0.69	Yes
AKR1C3	-2.13	0.00821652	-1.02958	0.22	Yes
GIMAP5	1.37	0.0541875	1.00801	0.46	Yes
MYO6	-2.39	0.0715461	-0.648897	0.58	Yes
SERTAD1	-1.68	0.0587515	-1.07141	0.49	Yes
DTHD1	-2.21	0.00329142	-0.733938	0.12	Yes
SH2D1B	-2.21	0.00033881	-1.27163	0.04	Yes
TMEM184B	-1.3	0.0178369	-0.6417	0.4	Yes
ADGRG1	-1.97	0.00167315	-1.34944	0.09	Yes
LINC00205	1.96	0.0907047	0.653632	0.69	Yes
LINC00299	-2.28	0.0012016	-1.04092	0.08	Yes
PRKCQ-AS1	1.6	0.00139291	0.785201	0.09	Yes
LINC01410	4.69	0.0167205	1.2079	0.38	Yes
SIK1B	-1.24	0.439845	-1.19431	1	Yes
